# Supplementary material for: Antarctic snow algae: unraveling the processes underlying microbial community assembly during blooms formation
Source: Microbiome. 2023 Sep 5;11:200. doi: 10.1186/s40168-023-01643-6 (PMC10478455; doi:10.1186/s40168-023-01643-6)
Supplement: Supplementary file 3 — Additional file 2: Supplementary Table 1. Overview of snow samples description and coordinates and nutrients content. The method for DOC quantification records DOC concentrations <=20 mg/L. [file 40168_2023_1643_MOESM2_ESM.xlsx]

## Sheet: Sheet1
Supplementary Table 1. Overview of snow samples description and coordinates and nutrients content. The method for DOC quantification records DOC concentrations <=20 mg/L.
Sample ID	Sampling Date	Site	Description	Longitude (°)	Latitude (°)	Ammonium (mg/L)	Nitrate (mg/L)	Phosphate (mg/L)	DOC (mg/L)	Chl a (µg/L)
S3.1	2019-11-25	3	White snow	57°53'47.8930'' W	63°17'48.8220'' S	0.48	0.147	0	2.452	0.95
S4.1	2019-11-25	4	White snow	57°53'48.6938'' W	63°17'49.1712'' S	0.3	0.081	0	0.54	3.81
S1.1	2019-11-28	1	Green snow	57°53'47.6887'' W	63°17'49.1784'' S	0.9	0.565	3	16.301	166.6
S2.1	2019-11-28	2	Light green snow	57°53'49.2772'' W	63°17'49.4592'' S	0.61	0.122	2.1	3.636	16.66
S3.2	2019-11-28	3	White snow	57°53'47.8930'' W	63°17'48.8220'' S	1.2	0.094	3.3	2.489	1.79
S4.2	2019-11-28	4	White snow	57°53'48.6938'' W	63°17'49.1712'' S	0.11	0.051	1.1	2.06	3.97
S1.2	2019-12-02	1	Green snow	57°53'47.6887'' W	63°17'49.1784'' S	1.6	0.715	0	19.131	166.6
S2.2	2019-12-02	2	Green snow	57°53'49.2772'' W	63°17'49.4592'' S	0.99	0.165	1.15	5.119	111.07
S3.3	2019-12-02	3	Green snow	57°53'47.8930'' W	63°17'48.8220'' S	0.34	0.26	2.7	7.802	29.75
S4.3	2019-12-02	4	Green snow	57°53'48.6938'' W	63°17'49.1712'' S	4.2	1.468	0.97	8.529	126.93
S1.3	2019-12-04	1	White snow	57°53'47.6887'' W	63°17'49.1784'' S	1.4	0.244	1.85	10.773	38.08
S2.3	2019-12-04	2	White snow	57°53'49.2772'' W	63°17'49.4592'' S	0.75	0.055	1.05	5.373	19.04
S3.4	2019-12-04	3	White snow	57°53'47.8930'' W	63°17'48.8220'' S	0.47	0.037	1.8	2.391	5.55
S4.4	2019-12-04	4	White snow	57°53'48.6938'' W	63°17'49.1712'' S	0.55	0.084	0.58	5.879	17.85
S1.4	2019-12-07	1	Light green snow	57°53'47.6887'' W	63°17'49.1784'' S	7.9	0.544	2.7	19.731	52.36
S2.4	2019-12-07	2	White snow	57°53'49.2772'' W	63°17'49.4592'' S	0.21	0.233	0.87	3.093	6.35
S3.5	2019-12-07	3	White snow	57°53'47.8930'' W	63°17'48.8220'' S	0.53	0.159	1.35	2.936	6.35
S4.5	2019-12-07	4	Light green snow	57°53'48.6938'' W	63°17'49.1712'' S	5.8	0.244	1.3	5.561	85.68
S1.5	2019-12-11	1	Green snow	57°53'47.6887'' W	63°17'49.1784'' S	8.3	1.492	4.9	20	59.5
S2.5	2019-12-11	2	White snow	57°53'49.2772'' W	63°17'49.4592'' S	2.8	0.896	3.6	9.117	30.94
S3.6	2019-12-11	3	White snow	57°53'47.8930'' W	63°17'48.8220'' S	4	0.008	1.5	3.819	0.79
S4.6	2019-12-11	4	Green snow	57°53'48.6938'' W	63°17'49.1712'' S	3.3	1.868	4.2	18.694	16.66
S1.6	2019-12-14	1	White snow	57°53'47.6887'' W	63°17'49.1784'' S	4.2	0.672	15.5	17.205	17.45
S2.6	2019-12-14	2	White snow	57°53'49.2772'' W	63°17'49.4592'' S	4	3.56	6	4.354	31.73
S3.7	2019-12-14	3	White snow	57°53'47.8930'' W	63°17'48.8220'' S	2	0.472	6.3	11.799	0
S4.7	2019-12-14	4	White snow	57°53'48.6938'' W	63°17'49.1712'' S	7	2.06	5	8.985	11.11
S1.7	2019-12-17	1	Green snow	57°53'47.6887'' W	63°17'49.1784'' S	2.1	1.24	3.8	7.862	130.9
S2.7	2019-12-17	2	Green snow	57°53'49.2772'' W	63°17'49.4592'' S	3.7	1.888	3.1	9.417	285.6
S3.8	2019-12-17	3	Red snow	57°53'47.8930'' W	63°17'48.8220'' S	3.1	0.236	2.2	20	47.6
S4.8	2019-12-17	4	Green snow	57°53'48.6938'' W	63°17'49.1712'' S	4.4	3.72	6.6	20	107.1
S1.8	2019-12-20	1	Red snow	57°53'47.6887'' W	63°17'49.1784'' S	2.6	0.712	3.7	4.15	130.9
S2.8	2019-12-20	2	Red snow	57°53'49.2772'' W	63°17'49.4592'' S	1.3	1.336	7.7	2.663	214.2
S3.9	2019-12-20	3	Green snow	57°53'47.8930'' W	63°17'48.8220'' S	8.8	0.616	6.1	15.817	101.15
S4.9	2019-12-20	4	Green snow	57°53'48.6938'' W	63°17'49.1712'' S	5.9	0.38	3.7	20	178.5
S1.9	2019-12-23	1	Red snow	57°53'47.6887'' W	63°17'49.1784'' S	7.7	1.004	12.5	15.348	1463.7
S2.9	2019-12-23	2	Green snow	57°53'49.2772'' W	63°17'49.4592'' S	7	0.952	6.2	17.751	674.33
S3.10	2019-12-23	3	Red snow	57°53'47.8930'' W	63°17'48.8220'' S	6.5	0.208	15	20	279.65
S4.10	2019-12-23	4	Green snow	57°53'48.6938'' W	63°17'49.1712'' S	1.7	0.644	2.9	20	1166.2
S1.10	2019-12-26	1	Red snow	57°53'47.6887'' W	63°17'49.1784'' S	6.5	0.516	11	10.542	214.2
S2.10	2019-12-26	2	Green snow	57°53'49.2772'' W	63°17'49.4592'' S	0.4	0.764	6.5	19.509	809.2
S3.11	2019-12-26	3	Red snow	57°53'47.8930'' W	63°17'48.8220'' S	6.8	0.276	5.7	20	226.1
S4.11	2019-12-26	4	Green snow	57°53'48.6938'' W	63°17'49.1712'' S	17	1.076	11	20	2320.5
S1.11	2019-12-29	1	Red snow	57°53'47.6887'' W	63°17'49.1784'' S	5	2.08	10.5	20	499.8
S2.11	2019-12-29	2	Green snow	57°53'49.2772'' W	63°17'49.4592'' S	4.2	1.22	12.5	20	833
S3.12	2019-12-29	3	Red snow	57°53'47.8930'' W	63°17'48.8220'' S	42	0.06	28	20	214.2
S4.12	2019-12-29	4	Green snow	57°53'48.6938'' W	63°17'49.1712'' S	9	0.82	10	20	1892.1
