# Supplementary material for: Antarctic snow algae: unraveling the processes underlying microbial community assembly during blooms formation
Source: Microbiome. 2023 Sep 5;11:200. doi: 10.1186/s40168-023-01643-6 (PMC10478455; doi:10.1186/s40168-023-01643-6)
Supplement: Supplementary file 4 — Additional file 3: Supplementary Table 2. BLAST results for the ASVs of the classes Trebouxiophyceae, and Chlorophyceae. ASVs with identical hits were grouped together and named after the most distinctive/common taxon. When there was none clear taxonomic pattern, groups were named after the most resolved taxonomic level according to the PR2 database. [file 40168_2023_1643_MOESM3_ESM.xlsx]

## Sheet: Sheet5
Supplementary Table 2. BLAST results for the ASVs of the classes Trebouxiophyceae, and Chlorophyceae. ASVs with identical hits were grouped together and named after the most distinctive/common taxon. When there was none clear taxonomic pattern, groups were named after the most resolved taxonomic level according to the PR2 database.
Scientific Name	ASV	Max Score	Total Score	Query Cover	E value	Per. Ident	Accession	Group
Chloromonas kaweckae	ASV_233	627	627	1	5e-175	0.9971	LC683781.1	Chloromonas kaweckae
	ASV_285	621	621	1	3e-173	0.9942
	ASV_348	628	628	1	2e-175	0.9971
Actinochloris sphaerica	ASV_505	623	623	1	7e-174	0.9913	MH703777.1 MH703738.1	Actinochloris sphaerica
	ASV_865	627	627	1	6e-175	0.9942
Chlamydomonas sp. Antarctic 2E9	ASV_816	634	634	1	3e-177	1	AB001374.1	Chlamydomonas sp. Antarctic 2E9
Chlamydomonas sp. CCAP 11/87	ASV_327	630	630	1	4e-176	0.9971	MK541727.1	Chlamydomonas sp. CCAP 11/87
Chlamydomonas sp. CCAP 11/87 Chlamydomonas sp. ICE-MDV Chlamydomonas sp. KNF0022 Chlamydomonas kuwadae Chlamydomonas sp. RCC2041 Uncultured eukaryote Uncultured Chlorophyta Chlamydomonas sp. ARC Microglena sp. CCCryo038-99 Chlamydomonas sp. ICE-W Chlamydomonas sp. ICE-L Microglena sp. CCCryo002b-99	ASV_33	628	628	1	2e-175	0.9971	MK541727.1 KY314801.1 KU886304.1 AB753038.1 JN934674.1 GU969078.1 FN690719.1 FN690713.1 FN690712.1 AB451190.1 EF537906.1 AF514404.1 AY731083.1 AY731082.1 AF514398.1	Microglena sp.
	ASV_1932	505	505	1	3e-138	0.9417
	ASV_2003	510	510	1	6e-140	0.9446
Chlamydomonas sp. RCC4618	ASV_761	636	636	1	9e-178	1	KY233154.1	Chlamydomonas sp. RCC4618
Chlamydomonas sp. UWO 241 Chlamydomonas sp. RCC2488 Chlamydomonas raudensis	ASV_2075	623	623	1	7e-174	0.9942	KP313859.1 JN934686.1 AJ781313.1	Chlamydomonas B
	ASV_2236	628	628	1	2e-175	0.9971	KP313859.1 JN934686.1 AJ781313.1
Chlamydomonas sp. WAP05	ASV_489	634	634	1	3e-177	1	ON888440.1 OM688890.1	Chlamydomonas sp. WAP05
Chlamydomonas sp. WAP30	ASV_455	628	628	1	2e-175	0.9971	ON888446.1	Chlamydomonas sp. WAP30
	ASV_473	634	634	1	3e-177	1
	ASV_1149	636	636	1	9e-178	1
Chlamydopodium sp. ML0301CTb	ASV_1039	628	628	1	2e-175	0.9942	EF159950.1	Chlamydopodium sp. ML0301CTb
Chlorococcum microstigmatum Chlorococcum tatrense Chlorococcum oleofaciens Chlorococcum sphacosum Chlorococcum citriforme Neospongiococcum gelatinosum Chlorococcum elkhartiense Chlorococcum sp. GD Chloromonas perforata Oophila sp. KY2008 Chlorococcum sp. SAG 2467 Chlorococcum cf. sphacosum SAG 2398 Chlorococcum sp. T309B Chlorophyta sp. Chlorococcum sp. CCAP 11/52 Chlorococcum robustum Pleurastru…	ASV_1545	636	636	1	9e-178	1	MT425946.1 MG991815.1 MH703751.1 MG491216.1 MG582207.1 MG491516.1 MG491514.1 MG491513.1 MG491511.1 AB936286.1 KX782316.1 KR607491.1 KR607484.1 KJ635659.1 AB983616.1 AB983608.1 KM020103.1 KM020102.1 KM020101.1 KM020100.1 KM020023.1 KF144183.1 KF879599.1	Chlamydomonadales_X A
Chloromonas brevispina Chloromonas sp. Hakkoda-1 Chloromonas sp. Gassan-A Chloromonas sp. 210515Oze9G	ASV_131	632	632	1	1e-176	1	MG791867.1 LC012710.1 LC012709.1 LC648242.1	Chloromonas F
Chloromonas brevispina Chloromonas sp. Hakkoda-1 Chloromonas sp. Gassan-A Chloromonas sp. 210515Oze9G Uncultured alga	ASV_171	627	627	1	5e-175	0.9971	MG791867.1 LC012710.1 LC012709.1 LC648242.1 LC371427.1 LC371425.1 LC371423.1 LC371419.1 LC371414.1	Chloromonas E
Chloromonas chenangoensis	ASV_482	606	606	1	7e-169	0.9854	AB734113.1	Chloromonas chenangoensis
Chloromonas fukushimae	ASV_216							Chloromonas fukushimae
Chloromonas hindakii Chloromonas brevispina Chloromonas sp. Gassan-B Chloromonas sp. Hakkoda-1 Chloromonas sp. Gassan-A Chloromonas sp. 210515Oze9G uncultured Chloromonas Chloromonas polyptera	ASV_24	621	621	1	3e-173	0.9942	MN251876.1 MN251874.1 MN251865.1 MG791867.1 LC012714.1 LC012710.1 LC012709.1 LC648242.1 AB903007.1 AB902996.1 JQ790556.1	Chloromonas A
Chloromonas hindakii Chloromonas sp. Gassan-B uncultured Chloromonas Chloromonas polyptera Viridiplantae environmental sample	ASV_3	632	632	1	1e-176	1	MN251876.1 MN251874.1 MN251865.1 LC012714.1 AB903007.1 AB902996.1 JQ790556.1 HQ188979.1	Chloromonas B
	ASV_5	627	627	1	5e-175	0.9971
	ASV_35	616	616	1	1e-171	0.9912
	ASV_49	627	627	1	5e-175	0.9971
	ASV_56	621	621	1	3e-173	0.9942
	ASV_77	627	627	1	5e-175	0.9971
	ASV_104	621	621	1	3e-173	0.9942
	ASV_140	628	628	1	2e-175	0.9971
	ASV_328	627	627	1	5e-175	0.9971
	ASV_333	628	628	1	2e-175	0.9971
	ASV_368	627	627	1	5e-175	0.9971
	ASV_402	621	621	1	3e-173	0.9942
	ASV_404	621	621	1	3e-173	0.9942
	ASV_408	623	623	1	7e-174	0.9942
	ASV_413	627	627	1	5e-175	0.9971
	ASV_429	621	621	1	3e-173	0.9942
	ASV_569	621	621	1	3e-173	0.9942
	ASV_680	627	627	1	5e-175	0.9971
Chloromonas hindakii Uncultured alga Chloromonas nivalis subsp. tatrae Chloromonas sp. Gassan-B Uncultured Chloromonas Chloromonas polyptera Viridiplantae environmental sample Chloromonas nivalis	ASV_2340	409	517	0.96	2e-109	0.9912	MN251876.1 MN251874.1 MN251865.1 LC371427.1 LC371425.1 LC371423.1 LC371419.1 LC371418.1 LC371414.1 LC371407.1 KY499614.1 LC012714.1 AB903007.1 AB902996.1 MZ317534.1 JX456229.1 JQ790556.1 HQ188979.1 GU117576.1	Chloromonas K
Chloromonas hohamii	ASV_215	634	634	1	3e-177	1	KY233154.1	Chloromonas hohamii
Chloromonas kaweckae	ASV_213							Chloromonas kaweckae
Chloromonas muramotoi Chloromonas sp. AsaC1 Chloromonas sp.	ASV_860	628	628	1	2e-175	0.9971	LC438435.1 KY993906.1 AF514403.4	Chloromonas F
	ASV_932	556	556	1	7e-154	0.9592
	ASV_1140	562	562	1	2e-155	0.9621
Chloromonas muramotoi Chloromonas sp. AsaC1 Chloromonas sp. Chloromonas platystigma	ASV_2179	556	556	1	7e-154	0.9592	LC438435.1 KY993906.1 AF514403.4 AF514401.1	Chloromonas G
Chloromonas nivalis Chloromonas kaweckae Chloromonas tenuis Chloromonas hohamii Chloromonas fukushimae Chloromonas brevispina Chloromonas tughillensis	ASV_125	623	623	1	7e-174	0.9942	LC360465.1 LC683781.1 AB906347.1 AB906344.1 AB906342.1 KF683610.1 AB734116.1 AF517092.1	Chloromonas C
	ASV_58	621	621	1	3e-173	0.9942
	ASV_189	621	621	1	3e-173	0.9942
	ASV_212	621	621	1	3e-173	0.9942
	ASV_221	621	621	1	3e-173	0.9942
	ASV_230	616	616	1	1e-171	0.9912
	ASV_258	616	616	1	1e-171	0.9912
	ASV_273	616	616	1	1e-171	0.9912
	ASV_303	616	616	1	1e-171	0.9912
	ASV_324	623	623	1	7e-174	0.9942
	ASV_428	623	623	1	7e-174	0.9942
	ASV_464	621	621	1	3e-173	0.9942
	ASV_571	621	621	1	3e-173	0.9942
	ASV_699	623	623	1	7e-174	0.9942
	ASV_870	623	623	1	7e-174	0.9942
	ASV_1736	516	516	1	1e-141	0.9474
Chloromonas nivalis Chloromonas tenuis Chloromonas hohamii Chloromonas brevispina Chloromonas tughillensis	ASV_1061	483	483	1	1e-131	0.9213	LC360465.1 AB906347.1 AB906344.1 KF683610.1 AB734116.1 AF517092.1	Chlamydomonadales_X B
Chloromonas nivalis subsp. tatrae Chloromonas nivalis	ASV_1618	623	623	1	7e-174	0.9942	KY499614.1 GU117576.1	Chloromonas nivalis A
	ASV_1882	628	628	1	2e-175	0.9971
Chloromonas tenuis	ASV_214	628	628	1	2e-175	0.9971	KY233154.1	Chloromonas tenuis
Chlorophyceae sp. WJT24VFNP48 uncultured Haematococcaceae Dicksoniaceae environmental sample Chlorosarcinopsis delicata Chlorosarcinopsis communis Chlorosarcina stigmatica	ASV_2579	599	599	1	1e-166	0.9825	JX446459.1 EF024149.1 EF023829.1 EF023777.1 EF023209.1 AB218710.1 AB218705.1 DQ009760.1	Chlamydomonadales_X F
Koliellopsis inundata Uncultured Chlorella Uncultured eukaryote	ASV_52	638	638	1	3e-178	1	MT274431.1 AB903015.1 AB903014.1 AB903013.1 AB903012.1 AB903011.1 JN207906.1	Prasiolales C
	ASV_68	634	634	1	3e-177	0.9971
	ASV_69	632	632	1	1e-176	0.9971
	ASV_81	640	640	1	7e-179	1
Macrochloris rubrioleum Chlamydocapsa sp. CCAP 9/2 Viridiplantae environmental sample Chlorococcales sp. VI8 Chlorococcales sp. II4 Macrochloris sp. 105-99	ASV_286	636	636	1	9e-178	1	AB983624.1 MW471064.1 HQ188977.1 HQ188972.1 HQ188970.1 HQ188963.1 HQ188959.1 HQ188955.1 HQ188944.1 HQ188942.1 GU117582.1 GU117573.1 FJ946903.1 FJ946902.1 AF514408.1	Chlamydomonadales_X C
	ASV_684	638	638	1	3e-178	1
Neospongiococcum granatum Deasonia granata Macrochloris radiosa Chlorococcales sp. VI12	ASV_1266	632	632	1	1e-176	0.9971	MK541716.1 MG491517.1 KM020105.1 KM020104.1 KC196723.1 FJ946905.1	Chlamydomonadales_X C
Oogamochlamys ettlii	ASV_2135	601	601	1	3e-167	0.9825	AJ410469.1	Oogamochlamys ettlii
Prasiola crispa Rosenvingiella polyrhiza	ASV_1	636	636	1	9e-178	1	KP791869.1 KP791868.1 EF200531.1 EF200530.1 EF200520.1 EF200519.1 AJ416106.1	Prasiolales B
	ASV_6	630	630	1	4e-176	0.9971
	ASV_19	632	632	1	1e-176	0.9971
	ASV_23	638	638	1	3e-178	1
Prasiola crispa Prasiola meridionalis Rosenvingiella polyrhiza Prasiola furfuracea	ASV_44	625	625	1	2e-174	0.9942	KP791871.1 KP791869.1 KP791868.1 EF200531.1 EF200530.1 EF200528.1 EF200520.1 EF200519.1 AF189073.1 AJ416106.1	Prasiolales A
	ASV_53	619	619	1	9e-173	0.9913
Rosenvingiella radicans Prasiola fluviatilis	ASV_72	630	630	1	4e-176	0.9971	EF200518.1 EF200514.1 AF189072.1	Rosenvingiella B
Rosenvingiella radicans Prasiola fluviatilis Uncultured eukaryote Prasiola crispa Prasiococcus calcarius Rosenvingiella sp. GALW014367 Rosenvingiella polyrhiza Prasiola furfuracea	ASV_43	630	630	1	4e-176	0.9971	EF200518.1 EF200514.1 AF189072.1 KU579588.1 KP791871.1 KP791869.1 KP791868.1 EF200531.1 EF200530.1 EF200527.1 EF200523.1 EF200520.1 EF200519.1 AF189073.1 AJ416106.1	Rosenvingiella A
Sanguina nivaloides Sanguina aurantia Uncultured alga Uncultured eukaryote	ASV_118	592	592	1	2e-164	0.9767	MK728646.1 MK728645.1 MK728644.1 MK728639.1 MK728638.1 MK728637.1 MK728636.1 MK728635.1 LC371441.1 LC371430.1 LC371422.1 LC371417.1 LC371412.1 LC371411.1 MF803748.1 KX771785.1 KX771784.1 KT184442.1 KM870766.1 KM870731.1 JQ790560.1 JQ790558.1 JQ790557.1 GU117577.1	Sanguina
	ASV_710	595	595	1	2e-165	0.9796
Uncultured alga Chloromonas sp. KNF0032 Chlorominima collina Chloromonas sp. KOPRI AnM0048	ASV_12	634	634	1	3e-177	1	LC371433.1 KU886306.1 MW553075.1 JQ926737.1 HQ404890.1	Chlorominima
	ASV_17	628	628	1	2e-175	0.9971
	ASV_39	628	628	1	2e-175	0.9971
	ASV_61	623	623	1	7e-174	0.9942
	ASV_146	630	630	1	4e-176	0.9971
	ASV_188	625	625	1	2e-174	0.9942
	ASV_337	623	623	1	7e-174	0.9942
	ASV_349	628	628	1	2e-175	0.9971
Uncultured alga Uncultured Chloromonas	ASV_1883	590	590	1	7e-164	0.9767	LC371421.1 LC371409.1 AB903024.1 AB903022.1 AB903021.1 AB903020.1 AB903019.1 AB903006.1 AB903005.1 AB903003.1 AB903002.1 AB902997.1 AB902995.1 AB902993.1 AB902992.1 AB902991.1 AB902990.1 AB902989.1 AB902988.1 AB902987.1 AB902986.1 AB902984.1 AB902983.1 AB902982.1 AB902979.1	Chloromonas H
Uncultured alga	ASV_16	630	630	1	4e-176	0.9971	LC371424.1	Chlamydomonas A
	ASV_21	636	636	1	9e-178	1
	ASV_22	625	625	1	2e-174	0.9942
	ASV_25	630	630	1	4e-176	0.9971
Uncultured alga (Otu008)	ASV_1007	627	627	1	5e-175	0.9971	LC371432.1 LC371426.1	Chloromonas (Otu008)
Uncultured alga	ASV_2	632	632	1	1e-176	1	LC371427.1 LC371425.1 LC371423.1 LC371419.1 LC371414.1	Chloromonas D
	ASV_10	627	627	1	5e-175	0.9971
	ASV_401	627	627	1	5e-175	0.9971
	ASV_415	627	627	1	5e-175	0.9971
	ASV_814	628	628	1	2e-175	0.9971
	ASV_939	628	628	1	2e-175	0.9971
	ASV_2611	582	582	1	1e-161	0.9737
Uncultured Chlamydomonadales	ASV_11	606	606	1	7e-169	0.9854	GU067821.1	Uncultured Chlamydomonadales
	ASV_14	601	601	1	3e-167	0.9825
	ASV_45	608	608	1	2e-169	0.9855
	ASV_62	603	603	1	9e-168	0.9826
	ASV_831	595	595	1	2e-165	0.9796
	ASV_926	595	595	1	2e-165	0.9796
	ASV_942	590	590	1	7e-164	0.9767
	ASV_996	601	601	1	3e-167	0.9825
	ASV_1809	584	584	1	3e-162	0.9738
	ASV_1865	597	597	1	4e-166	0.9797
Uncultured Chlamydomonadales Chlamydomonas bilatus Chlamydomonas concordia Chlamydomonas sp. RCC300 Chlamydomonas hedleyi Chlorophyta sp. Chlamydomonas sp. KMMCC 325 Chlamydomonas sp. KMMCC 172 Chlamydomonas sp. KMMCC 85 Chlamydomonas sp. KMMCC 46 Chlamydomonas sp. KMMCC EC-11 Uncultured Chlorophyceae Uncultured marine picoplankton Chlamydomonadaceae sp. WTwin2/24P-1w	ASV_570	309	495	0.96	2e-79	0.9453	MH023071.1 LC322160.1 KT860848.1 KT860660.1 OK030525.1 OK030524.1 MZ020206.1 JQ315518.1 JQ315515.1 JQ315513.1 JQ315512.1 JQ315504.1 JQ315503.1 GQ122368.1 GQ122366.1 EU143392.1 AJ964974.1 AY220576.1 AJ781312.1 AF517098.1	Chlamydomonadales_X E
	ASV_642	303	489	0.96	9e-78	0.9403
Uncultured Chlamydomonadales Chlorophyta sp. I-155	ASV_2144	484	484	1	3e-132	0.93	GU067821.1 EF432529.1	Chlamydomonas C
	ASV_2145	490	490	1	7e-134	0.9329
Uncultured Chlorophyta	ASV_562	623	623	1	7e-174	0.9942	HQ191394.1 HQ191378.1 HQ191368.1 HQ191354.1 HQ191343.1 HQ191413.1 HQ191371.1 HQ191358.1 HQ191284.1 HQ191427.1	Uncultured Chlorophyta
	ASV_588	617	617	1	3e-172	0.9913
	ASV_689	617	617	1	3e-172	0.9913
	ASV_808	612	612	1	2e-170	0.9883
	ASV_1354	619	619	1	9e-173	0.9913
	ASV_1537	625	625	1	2e-174	0.9942
	ASV_2006	619	619	1	9e-173	0.9913
	ASV_2064	634	634	1	3e-177	1
	ASV_2149	614	614	1	4e-171	0.9884
Uncultured eukaryote	ASV_2553	617	617	1	3e-172	0.9913	KT184412.1 KT184414.1	Uncultured eukaryote
