# Supplementary material for: Antarctic snow algae: unraveling the processes underlying microbial community assembly during blooms formation
Source: Microbiome. 2023 Sep 5;11:200. doi: 10.1186/s40168-023-01643-6 (PMC10478455; doi:10.1186/s40168-023-01643-6)
Supplement: Supplementary file 5 — Additional file 4: Supplementary Table 3. Composition of phylogenetic-bins used to infer bacterial community assembly mechanisms. The table shows every ASV Silva taxonomy and the best BLAST hit of the three most abundant ASVs against the Nucleotide collection (nr/nt) database. [file 40168_2023_1643_MOESM4_ESM.xlsx]

## Sheet: Sheet1
Supplementary Table 3. Composition of phylogenetic-bins used to infer bacterial community assembly mechanisms. The table shows every ASV Silva taxonomy and the best BLAST hit of the three most abundant ASVs against the Nucleotide collection (nr/nt) database.
ASV	Bin	TaxonRelativeAbundance	Silva Taxonomy						Blast results
			Kingdom	Phylum	Class	Order	Family	Genus	Scientific Name	Max Score	Total Score	Query Cover	E value	Per. Ident	Accession
ASV_1	Bin1	0.00961229	Bacteria	Proteobacteria	Gammaproteobacteria	Pseudomonadales	Moraxellaceae	Psychrobacter	Psychrobacter sp.	843	843	1	0	0.9935	MG383483.1
ASV_5	Bin1	0.00744094	Bacteria	Proteobacteria	Gammaproteobacteria	Pseudomonadales	Moraxellaceae	Psychrobacter	Psychrobacter sp.	843	843	1	0	0.9935	MG383483.1
ASV_7	Bin1	0.00703579	Bacteria	Proteobacteria	Gammaproteobacteria	Pseudomonadales	Moraxellaceae	Psychrobacter	Psychrobacter sp.	848	848	1	0	0.9957	MG383483.1
ASV_9	Bin1	0.00569306	Bacteria	Proteobacteria	Gammaproteobacteria	Pseudomonadales	Moraxellaceae	Psychrobacter
ASV_11	Bin1	0.00525988	Bacteria	Proteobacteria	Gammaproteobacteria	Pseudomonadales	Moraxellaceae	Psychrobacter
ASV_12	Bin1	0.0049115	Bacteria	Proteobacteria	Gammaproteobacteria	Pseudomonadales	Moraxellaceae	Psychrobacter
ASV_24	Bin1	0.00465322	Bacteria	Proteobacteria	Gammaproteobacteria	Pseudomonadales	Moraxellaceae	Psychrobacter
ASV_37	Bin1	0.0039768	Bacteria	Proteobacteria	Gammaproteobacteria	Pseudomonadales	Moraxellaceae	Psychrobacter
ASV_46	Bin1	0.0037815	Bacteria	Proteobacteria	Gammaproteobacteria	Pseudomonadales	Moraxellaceae	Psychrobacter
ASV_42	Bin1	0.00366144	Bacteria	Proteobacteria	Gammaproteobacteria	Pseudomonadales	Moraxellaceae	Psychrobacter
ASV_41	Bin1	0.00364854	Bacteria	Proteobacteria	Gammaproteobacteria	Pseudomonadales	Moraxellaceae	Psychrobacter
ASV_45	Bin1	0.00335055	Bacteria	Proteobacteria	Gammaproteobacteria	Pseudomonadales	Moraxellaceae	Psychrobacter
ASV_47	Bin1	0.00325244	Bacteria	Proteobacteria	Gammaproteobacteria	Pseudomonadales	Moraxellaceae	Psychrobacter
ASV_79	Bin1	0.00270942	Bacteria	Proteobacteria	Gammaproteobacteria	Pseudomonadales	Moraxellaceae	Psychrobacter
ASV_83	Bin1	0.00263964	Bacteria	Proteobacteria	Gammaproteobacteria	Pseudomonadales	Moraxellaceae	Psychrobacter
ASV_55	Bin1	0.0025231	Bacteria	Proteobacteria	Gammaproteobacteria	Pseudomonadales	Moraxellaceae	Psychrobacter
ASV_95	Bin1	0.00252155	Bacteria	Proteobacteria	Gammaproteobacteria	Pseudomonadales	Moraxellaceae	Psychrobacter
ASV_88	Bin1	0.00249128	Bacteria	Proteobacteria	Gammaproteobacteria	Pseudomonadales	Moraxellaceae	Psychrobacter
ASV_106	Bin1	0.00244565	Bacteria	Proteobacteria	Gammaproteobacteria	Pseudomonadales	Moraxellaceae	Psychrobacter
ASV_107	Bin1	0.00243259	Bacteria	Proteobacteria	Gammaproteobacteria	Pseudomonadales	Moraxellaceae	Psychrobacter
ASV_126	Bin1	0.00214692	Bacteria	Proteobacteria	Gammaproteobacteria	Pseudomonadales	Moraxellaceae	Psychrobacter
ASV_137	Bin1	0.00206323	Bacteria	Proteobacteria	Gammaproteobacteria	Pseudomonadales	Moraxellaceae	Psychrobacter
ASV_134	Bin1	0.00202491	Bacteria	Proteobacteria	Gammaproteobacteria	Pseudomonadales	Moraxellaceae	Psychrobacter
ASV_155	Bin1	0.00171835	Bacteria	Proteobacteria	Gammaproteobacteria	Pseudomonadales	Moraxellaceae	Psychrobacter
ASV_145	Bin1	0.00168646	Bacteria	Proteobacteria	Gammaproteobacteria	Pseudomonadales	Moraxellaceae	Psychrobacter
ASV_208	Bin1	0.00146197	Bacteria	Proteobacteria	Gammaproteobacteria	Pseudomonadales	Moraxellaceae	Psychrobacter
ASV_880	Bin1	0.000473303	Bacteria	Proteobacteria	Gammaproteobacteria	Pseudomonadales	Moraxellaceae	Psychrobacter
ASV_678	Bin1	0.000341463	Bacteria	Proteobacteria	Gammaproteobacteria	Pseudomonadales	Moraxellaceae	Psychrobacter
ASV_874	Bin1	0.000328905	Bacteria	Proteobacteria	Gammaproteobacteria	Pseudomonadales	Moraxellaceae	Psychrobacter
ASV_1265	Bin1	0.000264094	Bacteria	Proteobacteria	Gammaproteobacteria	Pseudomonadales	Moraxellaceae	Psychrobacter
ASV_822	Bin1	0.000235957	Bacteria	Proteobacteria	Gammaproteobacteria	Pseudomonadales	Moraxellaceae	Psychrobacter
ASV_1041	Bin1	0.000189443	Bacteria	Proteobacteria	Gammaproteobacteria	Pseudomonadales	Moraxellaceae	Psychrobacter
ASV_1039	Bin1	0.000163349	Bacteria	Proteobacteria	Gammaproteobacteria	Pseudomonadales	Moraxellaceae	Psychrobacter
ASV_1192	Bin1	0.000150527	Bacteria	Proteobacteria	Gammaproteobacteria	Pseudomonadales	Moraxellaceae	Psychrobacter
ASV_1720	Bin1	0.000143202	Bacteria	Proteobacteria	Gammaproteobacteria	Pseudomonadales	Moraxellaceae	Psychrobacter
ASV_1360	Bin1	0.000143078	Bacteria	Proteobacteria	Gammaproteobacteria	Pseudomonadales	Moraxellaceae	Psychrobacter
ASV_1359	Bin1	0.000141278	Bacteria	Proteobacteria	Gammaproteobacteria	Pseudomonadales	Moraxellaceae	Psychrobacter
ASV_1901	Bin1	0.000105005	Bacteria	Proteobacteria	Gammaproteobacteria	Pseudomonadales	Moraxellaceae	Psychrobacter
ASV_1917	Bin1	0.000104519	Bacteria	Proteobacteria	Gammaproteobacteria	Pseudomonadales	Moraxellaceae	Psychrobacter
ASV_1621	Bin1	9.26285e-05	Bacteria	Proteobacteria	Gammaproteobacteria	Pseudomonadales	Moraxellaceae	Psychrobacter
ASV_1781	Bin1	9.25291e-05	Bacteria	Proteobacteria	Gammaproteobacteria	Pseudomonadales	Moraxellaceae	Psychrobacter
ASV_1529	Bin1	8.71815e-05	Bacteria	Proteobacteria	Gammaproteobacteria	Pseudomonadales	Moraxellaceae	Psychrobacter
ASV_1544	Bin1	8.57042e-05	Bacteria	Proteobacteria	Gammaproteobacteria	Pseudomonadales	Moraxellaceae	Psychrobacter
ASV_1663	Bin1	8.40415e-05	Bacteria	Proteobacteria	Gammaproteobacteria	Pseudomonadales	Moraxellaceae	Psychrobacter
ASV_2252	Bin1	7.67977e-05	Bacteria	Proteobacteria	Gammaproteobacteria	Pseudomonadales	Moraxellaceae	Psychrobacter
ASV_1736	Bin1	7.46025e-05	Bacteria	Proteobacteria	Gammaproteobacteria	Pseudomonadales	Moraxellaceae	Psychrobacter
ASV_2202	Bin1	7.42074e-05	Bacteria	Proteobacteria	Gammaproteobacteria	Pseudomonadales	Moraxellaceae	Psychrobacter
ASV_2471	Bin1	6.49373e-05	Bacteria	Proteobacteria	Gammaproteobacteria	Pseudomonadales	Moraxellaceae	Psychrobacter
ASV_1888	Bin1	6.40141e-05	Bacteria	Proteobacteria	Gammaproteobacteria	Pseudomonadales	Moraxellaceae	Psychrobacter
ASV_2011	Bin1	5.10864e-05	Bacteria	Proteobacteria	Gammaproteobacteria	Pseudomonadales	Moraxellaceae	Psychrobacter
ASV_2403	Bin1	4.22196e-05	Bacteria	Proteobacteria	Gammaproteobacteria	Pseudomonadales	Moraxellaceae	Psychrobacter
ASV_3046	Bin1	3.51239e-05	Bacteria	Proteobacteria	Gammaproteobacteria	Pseudomonadales	Moraxellaceae	Psychrobacter
ASV_2093	Bin1	2.86267e-05	Bacteria	Proteobacteria	Gammaproteobacteria	Pseudomonadales	Moraxellaceae	Psychrobacter
ASV_2985	Bin1	2.30616e-05	Bacteria	Proteobacteria	Gammaproteobacteria	Pseudomonadales	Moraxellaceae	Psychrobacter
ASV_922	Bin2	0.000300351	Bacteria	Proteobacteria	Gammaproteobacteria	Pseudomonadales	Moraxellaceae	Psychrobacter	Psychrobacter sp.	859	859	1	0	1	MT350302.1
ASV_812	Bin2	0.000291653	Bacteria	Proteobacteria	Gammaproteobacteria	Pseudomonadales	Moraxellaceae	Psychrobacter	Psychrobacter sp.	854	854	1	0	0.9978	MT350302.1
ASV_737	Bin2	0.000282348	Bacteria	Proteobacteria	Gammaproteobacteria	Pseudomonadales	Moraxellaceae	Psychrobacter	Psychrobacter sp. E59	837	837	1	0	0.9914	DQ667083.1
ASV_1135	Bin2	0.000195217	Bacteria	Proteobacteria	Gammaproteobacteria	Pseudomonadales	Moraxellaceae	Psychrobacter
ASV_915	Bin2	0.000192356	Bacteria	Proteobacteria	Gammaproteobacteria	Pseudomonadales	Moraxellaceae	Psychrobacter
ASV_3661	Bin2	0.000148906	Bacteria	Proteobacteria	Gammaproteobacteria	Pseudomonadales	Moraxellaceae	Psychrobacter
ASV_1205	Bin2	0.000134848	Bacteria	Proteobacteria	Gammaproteobacteria	Pseudomonadales	Moraxellaceae	Psychrobacter
ASV_1353	Bin2	9.36769e-05	Bacteria	Proteobacteria	Gammaproteobacteria	Pseudomonadales	Moraxellaceae	Psychrobacter
ASV_1536	Bin2	9.14195e-05	Bacteria	Proteobacteria	Gammaproteobacteria	Pseudomonadales	Moraxellaceae	Psychrobacter
ASV_1643	Bin2	8.68625e-05	Bacteria	Proteobacteria	Gammaproteobacteria	Pseudomonadales	Moraxellaceae	Psychrobacter
ASV_2091	Bin2	7.98352e-05	Bacteria	Proteobacteria	Gammaproteobacteria	Pseudomonadales	Moraxellaceae	Psychrobacter
ASV_1710	Bin2	7.44841e-05	Bacteria	Proteobacteria	Gammaproteobacteria	Pseudomonadales	Moraxellaceae	Psychrobacter
ASV_1943	Bin2	6.59901e-05	Bacteria	Proteobacteria	Gammaproteobacteria	Pseudomonadales	Moraxellaceae	Psychrobacter
ASV_2382	Bin2	5.88715e-05	Bacteria	Proteobacteria	Gammaproteobacteria	Pseudomonadales	Moraxellaceae	Psychrobacter
ASV_2186	Bin2	5.80625e-05	Bacteria	Proteobacteria	Gammaproteobacteria	Pseudomonadales	Moraxellaceae	Psychrobacter
ASV_2442	Bin2	5.54535e-05	Bacteria	Proteobacteria	Gammaproteobacteria	Pseudomonadales	Moraxellaceae	Psychrobacter
ASV_2038	Bin2	5.52261e-05	Bacteria	Proteobacteria	Gammaproteobacteria	Pseudomonadales	Moraxellaceae	Psychrobacter
ASV_1149	Bin2	5.40235e-05	Bacteria	Proteobacteria	Gammaproteobacteria	Pseudomonadales	Moraxellaceae	Psychrobacter
ASV_2216	Bin2	5.37858e-05	Bacteria	Proteobacteria	Gammaproteobacteria	Pseudomonadales	Moraxellaceae	Psychrobacter
ASV_2188	Bin2	5.00076e-05	Bacteria	Proteobacteria	Gammaproteobacteria	Pseudomonadales	Moraxellaceae	Psychrobacter
ASV_2000	Bin2	3.97899e-05	Bacteria	Proteobacteria	Gammaproteobacteria	Pseudomonadales	Moraxellaceae	Psychrobacter
ASV_1306	Bin2	3.77388e-05	Bacteria	Proteobacteria	Gammaproteobacteria	Pseudomonadales	Moraxellaceae	Psychrobacter
ASV_2470	Bin2	3.63197e-05	Bacteria	Proteobacteria	Gammaproteobacteria	Pseudomonadales	Moraxellaceae	Psychrobacter
ASV_2432	Bin2	3.6301e-05	Bacteria	Proteobacteria	Gammaproteobacteria	Pseudomonadales	Moraxellaceae	Psychrobacter
ASV_2605	Bin2	3.5834e-05	Bacteria	Proteobacteria	Gammaproteobacteria	Pseudomonadales	Moraxellaceae	Psychrobacter
ASV_2003	Bin2	3.26996e-05	Bacteria	Proteobacteria	Gammaproteobacteria	Pseudomonadales	Moraxellaceae	Psychrobacter
ASV_1892	Bin2	2.94401e-05	Bacteria	Proteobacteria	Gammaproteobacteria	Pseudomonadales	Moraxellaceae	Psychrobacter
ASV_2125	Bin2	2.68177e-05	Bacteria	Proteobacteria	Gammaproteobacteria	Pseudomonadales	Moraxellaceae	Psychrobacter
ASV_2929	Bin2	2.45558e-05	Bacteria	Proteobacteria	Gammaproteobacteria	Pseudomonadales	Moraxellaceae	Psychrobacter
ASV_4084	Bin2	1.84604e-05	Bacteria	Proteobacteria	Gammaproteobacteria	Pseudomonadales	Moraxellaceae	Psychrobacter
ASV_4406	Bin2	1.56024e-05	Bacteria	Proteobacteria	Gammaproteobacteria	Pseudomonadales	Moraxellaceae	Psychrobacter
ASV_4686	Bin2	1.38615e-05	Bacteria	Proteobacteria	Gammaproteobacteria	Pseudomonadales	Moraxellaceae	Psychrobacter
ASV_474	Bin3	0.000432228	Bacteria	Proteobacteria	Gammaproteobacteria	Pseudomonadales	Moraxellaceae	Psychrobacter	Psychrobacter sp.	854	854	1	0	0.9978	MT585825.1
ASV_845	Bin3	0.000305944	Bacteria	Proteobacteria	Gammaproteobacteria	Pseudomonadales	Moraxellaceae	Psychrobacter	Psychrobacter glacincola	848	848	1	0	0.9957	MT415118.1
ASV_894	Bin3	0.000284948	Bacteria	Proteobacteria	Gammaproteobacteria	Pseudomonadales	Moraxellaceae	Psychrobacter	Psychrobacter glacincola	859	859	1	0	1	MT415118.1
ASV_619	Bin3	0.000256093	Bacteria	Proteobacteria	Gammaproteobacteria	Pseudomonadales	Moraxellaceae	Psychrobacter
ASV_995	Bin3	0.000250134	Bacteria	Proteobacteria	Gammaproteobacteria	Pseudomonadales	Moraxellaceae	Psychrobacter
ASV_741	Bin3	0.000240531	Bacteria	Proteobacteria	Gammaproteobacteria	Pseudomonadales	Moraxellaceae	Psychrobacter
ASV_1075	Bin3	0.000219466	Bacteria	Proteobacteria	Gammaproteobacteria	Pseudomonadales	Moraxellaceae	Psychrobacter
ASV_936	Bin3	0.00021476	Bacteria	Proteobacteria	Gammaproteobacteria	Pseudomonadales	Moraxellaceae	Psychrobacter
ASV_828	Bin3	0.000214161	Bacteria	Proteobacteria	Gammaproteobacteria	Pseudomonadales	Moraxellaceae	Psychrobacter
ASV_731	Bin3	0.000205335	Bacteria	Proteobacteria	Gammaproteobacteria	Pseudomonadales	Moraxellaceae	Psychrobacter
ASV_847	Bin3	0.000189356	Bacteria	Proteobacteria	Gammaproteobacteria	Pseudomonadales	Moraxellaceae	Psychrobacter
ASV_1134	Bin3	0.000165516	Bacteria	Proteobacteria	Gammaproteobacteria	Pseudomonadales	Moraxellaceae	Psychrobacter
ASV_1446	Bin3	0.000164964	Bacteria	Proteobacteria	Gammaproteobacteria	Pseudomonadales	Moraxellaceae	Psychrobacter
ASV_1452	Bin3	0.000152538	Bacteria	Proteobacteria	Gammaproteobacteria	Pseudomonadales	Moraxellaceae	Psychrobacter
ASV_893	Bin3	0.000130502	Bacteria	Proteobacteria	Gammaproteobacteria	Pseudomonadales	Moraxellaceae	Psychrobacter
ASV_1731	Bin3	0.000117988	Bacteria	Proteobacteria	Gammaproteobacteria	Pseudomonadales	Moraxellaceae	Psychrobacter
ASV_1456	Bin3	0.000110608	Bacteria	Proteobacteria	Gammaproteobacteria	Pseudomonadales	Moraxellaceae	Psychrobacter
ASV_1554	Bin3	0.000104294	Bacteria	Proteobacteria	Gammaproteobacteria	Pseudomonadales	Moraxellaceae	Psychrobacter
ASV_1689	Bin3	0.0001031	Bacteria	Proteobacteria	Gammaproteobacteria	Pseudomonadales	Moraxellaceae	Psychrobacter
ASV_1519	Bin3	9.59141e-05	Bacteria	Proteobacteria	Gammaproteobacteria	Pseudomonadales	Moraxellaceae	Psychrobacter
ASV_2058	Bin3	9.11395e-05	Bacteria	Proteobacteria	Gammaproteobacteria	Pseudomonadales	Moraxellaceae	Psychrobacter
ASV_1169	Bin3	8.30416e-05	Bacteria	Proteobacteria	Gammaproteobacteria	Pseudomonadales	Moraxellaceae	Psychrobacter
ASV_1552	Bin3	6.57639e-05	Bacteria	Proteobacteria	Gammaproteobacteria	Pseudomonadales	Moraxellaceae	Psychrobacter
ASV_2369	Bin3	6.22386e-05	Bacteria	Proteobacteria	Gammaproteobacteria	Pseudomonadales	Moraxellaceae	Psychrobacter
ASV_2481	Bin3	5.40117e-05	Bacteria	Proteobacteria	Gammaproteobacteria	Pseudomonadales	Moraxellaceae	Psychrobacter
ASV_1467	Bin3	5.23696e-05	Bacteria	Proteobacteria	Gammaproteobacteria	Pseudomonadales	Moraxellaceae	Psychrobacter
ASV_2521	Bin3	3.95839e-05	Bacteria	Proteobacteria	Gammaproteobacteria	Pseudomonadales	Moraxellaceae	Psychrobacter
ASV_3041	Bin3	3.87151e-05	Bacteria	Proteobacteria	Gammaproteobacteria	Pseudomonadales	Moraxellaceae	Psychrobacter
ASV_3230	Bin3	3.8709e-05	Bacteria	Proteobacteria	Gammaproteobacteria	Pseudomonadales	Moraxellaceae	Psychrobacter
ASV_2691	Bin3	3.74626e-05	Bacteria	Proteobacteria	Gammaproteobacteria	Pseudomonadales	Moraxellaceae	Psychrobacter
ASV_3421	Bin3	3.09387e-05	Bacteria	Proteobacteria	Gammaproteobacteria	Pseudomonadales	Moraxellaceae	Psychrobacter
ASV_3573	Bin3	2.85102e-05	Bacteria	Proteobacteria	Gammaproteobacteria	Pseudomonadales	Moraxellaceae	Psychrobacter
ASV_3513	Bin3	2.62752e-05	Bacteria	Proteobacteria	Gammaproteobacteria	Pseudomonadales	Moraxellaceae	Psychrobacter
ASV_1991	Bin3	2.24036e-05	Bacteria	Proteobacteria	Gammaproteobacteria	Pseudomonadales	Moraxellaceae	Psychrobacter
ASV_2450	Bin3	2.15455e-05	Bacteria	Proteobacteria	Gammaproteobacteria	Pseudomonadales	Moraxellaceae	Psychrobacter
ASV_2094	Bin3	1.98743e-05	Bacteria	Proteobacteria	Gammaproteobacteria	Pseudomonadales	Moraxellaceae	Psychrobacter
ASV_128	Bin4	0.00171138	Bacteria	Proteobacteria	Gammaproteobacteria	Pseudomonadales	Moraxellaceae	Psychrobacter	Psychrobacter sp. Nj-36	854	854	1	0	0.9978	AM491455.1
ASV_148	Bin4	0.00148901	Bacteria	Proteobacteria	Gammaproteobacteria	Pseudomonadales	Moraxellaceae	Psychrobacter	Psychrobacter sp. Nj-36	848	848	1	0	0.9957	AM491455.1
ASV_192	Bin4	0.00131092	Bacteria	Proteobacteria	Gammaproteobacteria	Pseudomonadales	Moraxellaceae	Psychrobacter	Psychrobacter sp. Nj-36	854	854	1	0	0.9978	AM491455.1
ASV_233	Bin4	0.00102481	Bacteria	Proteobacteria	Gammaproteobacteria	Pseudomonadales	Moraxellaceae	Psychrobacter
ASV_254	Bin4	0.00100612	Bacteria	Proteobacteria	Gammaproteobacteria	Pseudomonadales	Moraxellaceae	Psychrobacter
ASV_262	Bin4	0.000916536	Bacteria	Proteobacteria	Gammaproteobacteria	Pseudomonadales	Moraxellaceae	Psychrobacter
ASV_274	Bin4	0.000845853	Bacteria	Proteobacteria	Gammaproteobacteria	Pseudomonadales	Moraxellaceae	Psychrobacter
ASV_333	Bin4	0.000806746	Bacteria	Proteobacteria	Gammaproteobacteria	Pseudomonadales	Moraxellaceae	Psychrobacter
ASV_331	Bin4	0.000797673	Bacteria	Proteobacteria	Gammaproteobacteria	Pseudomonadales	Moraxellaceae	Psychrobacter
ASV_455	Bin4	0.000554539	Bacteria	Proteobacteria	Gammaproteobacteria	Pseudomonadales	Moraxellaceae	Psychrobacter
ASV_404	Bin4	0.000545026	Bacteria	Proteobacteria	Gammaproteobacteria	Pseudomonadales	Moraxellaceae	Psychrobacter
ASV_432	Bin4	0.000544064	Bacteria	Proteobacteria	Gammaproteobacteria	Pseudomonadales	Moraxellaceae	Psychrobacter
ASV_501	Bin4	0.000533801	Bacteria	Proteobacteria	Gammaproteobacteria	Pseudomonadales	Moraxellaceae	Psychrobacter
ASV_552	Bin4	0.000465688	Bacteria	Proteobacteria	Gammaproteobacteria	Pseudomonadales	Moraxellaceae	Psychrobacter
ASV_517	Bin4	0.000442417	Bacteria	Proteobacteria	Gammaproteobacteria	Pseudomonadales	Moraxellaceae	Psychrobacter
ASV_468	Bin4	0.000414548	Bacteria	Proteobacteria	Gammaproteobacteria	Pseudomonadales	Moraxellaceae	Psychrobacter
ASV_458	Bin4	0.000400384	Bacteria	Proteobacteria	Gammaproteobacteria	Pseudomonadales	Moraxellaceae	Psychrobacter
ASV_634	Bin4	0.000326143	Bacteria	Proteobacteria	Gammaproteobacteria	Pseudomonadales	Moraxellaceae	Psychrobacter
ASV_700	Bin4	0.000304923	Bacteria	Proteobacteria	Gammaproteobacteria	Pseudomonadales	Moraxellaceae	Psychrobacter
ASV_806	Bin4	0.000257795	Bacteria	Proteobacteria	Gammaproteobacteria	Pseudomonadales	Moraxellaceae	Psychrobacter
ASV_621	Bin4	0.000254764	Bacteria	Proteobacteria	Gammaproteobacteria	Pseudomonadales	Moraxellaceae	Psychrobacter
ASV_886	Bin4	0.000191531	Bacteria	Proteobacteria	Gammaproteobacteria	Pseudomonadales	Moraxellaceae	Psychrobacter
ASV_913	Bin4	0.000180709	Bacteria	Proteobacteria	Gammaproteobacteria	Pseudomonadales	Moraxellaceae	Psychrobacter
ASV_1002	Bin4	0.000180698	Bacteria	Proteobacteria	Gammaproteobacteria	Pseudomonadales	Moraxellaceae	Psychrobacter
ASV_1625	Bin4	8.80406e-05	Bacteria	Proteobacteria	Gammaproteobacteria	Pseudomonadales	Moraxellaceae	Psychrobacter
ASV_1537	Bin4	7.91555e-05	Bacteria	Proteobacteria	Gammaproteobacteria	Pseudomonadales	Moraxellaceae	Psychrobacter
ASV_1745	Bin4	5.8263e-05	Bacteria	Proteobacteria	Gammaproteobacteria	Pseudomonadales	Moraxellaceae	Psychrobacter
ASV_1850	Bin4	4.51385e-05	Bacteria	Proteobacteria	Gammaproteobacteria	Pseudomonadales	Moraxellaceae	Psychrobacter
ASV_3384	Bin4	1.86214e-05	Bacteria	Proteobacteria	Gammaproteobacteria	Pseudomonadales	Moraxellaceae	Psychrobacter
ASV_3571	Bin4	8.05444e-06	Bacteria	Proteobacteria	Gammaproteobacteria	Pseudomonadales	Moraxellaceae	Psychrobacter
ASV_4335	Bin4	3.98028e-06	Bacteria	Proteobacteria	Gammaproteobacteria	Pseudomonadales	Moraxellaceae	Psychrobacter
ASV_150	Bin5	0.00175277	Bacteria	Proteobacteria	Gammaproteobacteria	Pseudomonadales	Moraxellaceae	Psychrobacter	Psychrobacter sp. Nj-36	859	859	1	0	1	AM491455.1
ASV_244	Bin5	0.00132471	Bacteria	Proteobacteria	Gammaproteobacteria	Pseudomonadales	Moraxellaceae	Psychrobacter	Psychrobacter sp. 2PB1lan	848	848	1	0	0.9957	KT991074.1
ASV_270	Bin5	0.00123403	Bacteria	Proteobacteria	Gammaproteobacteria	Pseudomonadales	Moraxellaceae	Psychrobacter	Psychrobacter sp. 2PB1lan	859	859	1	0	1	KT991074.1
ASV_261	Bin5	0.00118749	Bacteria	Proteobacteria	Gammaproteobacteria	Pseudomonadales	Moraxellaceae	Psychrobacter
ASV_351	Bin5	0.000774986	Bacteria	Proteobacteria	Gammaproteobacteria	Pseudomonadales	Moraxellaceae	Psychrobacter
ASV_398	Bin5	0.000723932	Bacteria	Proteobacteria	Gammaproteobacteria	Pseudomonadales	Moraxellaceae	Psychrobacter
ASV_336	Bin5	0.000701885	Bacteria	Proteobacteria	Gammaproteobacteria	Pseudomonadales	Moraxellaceae	Psychrobacter
ASV_437	Bin5	0.00065356	Bacteria	Proteobacteria	Gammaproteobacteria	Pseudomonadales	Moraxellaceae	Psychrobacter
ASV_556	Bin5	0.000634897	Bacteria	Proteobacteria	Gammaproteobacteria	Pseudomonadales	Moraxellaceae	Psychrobacter
ASV_507	Bin5	0.000512875	Bacteria	Proteobacteria	Gammaproteobacteria	Pseudomonadales	Moraxellaceae	Psychrobacter
ASV_491	Bin5	0.000488861	Bacteria	Proteobacteria	Gammaproteobacteria	Pseudomonadales	Moraxellaceae	Psychrobacter
ASV_669	Bin5	0.000359057	Bacteria	Proteobacteria	Gammaproteobacteria	Pseudomonadales	Moraxellaceae	Psychrobacter
ASV_703	Bin5	0.000322758	Bacteria	Proteobacteria	Gammaproteobacteria	Pseudomonadales	Moraxellaceae	Psychrobacter
ASV_645	Bin5	0.000302725	Bacteria	Proteobacteria	Gammaproteobacteria	Pseudomonadales	Moraxellaceae	Psychrobacter
ASV_594	Bin5	0.000286242	Bacteria	Proteobacteria	Gammaproteobacteria	Pseudomonadales	Moraxellaceae	Psychrobacter
ASV_656	Bin5	0.000282362	Bacteria	Proteobacteria	Gammaproteobacteria	Pseudomonadales	Moraxellaceae	Psychrobacter
ASV_930	Bin5	0.00024738	Bacteria	Proteobacteria	Gammaproteobacteria	Pseudomonadales	Moraxellaceae	Psychrobacter
ASV_803	Bin5	0.000239928	Bacteria	Proteobacteria	Gammaproteobacteria	Pseudomonadales	Moraxellaceae	Psychrobacter
ASV_777	Bin5	0.00022181	Bacteria	Proteobacteria	Gammaproteobacteria	Pseudomonadales	Moraxellaceae	Psychrobacter
ASV_1055	Bin5	0.000206851	Bacteria	Proteobacteria	Gammaproteobacteria	Pseudomonadales	Moraxellaceae	Psychrobacter
ASV_883	Bin5	0.000195963	Bacteria	Proteobacteria	Gammaproteobacteria	Pseudomonadales	Moraxellaceae	Psychrobacter
ASV_853	Bin5	0.00017474	Bacteria	Proteobacteria	Gammaproteobacteria	Pseudomonadales	Moraxellaceae	Psychrobacter
ASV_1003	Bin5	0.000161022	Bacteria	Proteobacteria	Gammaproteobacteria	Pseudomonadales	Moraxellaceae	Psychrobacter
ASV_1143	Bin5	0.000132497	Bacteria	Proteobacteria	Gammaproteobacteria	Pseudomonadales	Moraxellaceae	Psychrobacter
ASV_1126	Bin5	0.000125962	Bacteria	Proteobacteria	Gammaproteobacteria	Pseudomonadales	Moraxellaceae	Psychrobacter
ASV_987	Bin5	0.000122499	Bacteria	Proteobacteria	Gammaproteobacteria	Pseudomonadales	Moraxellaceae	Psychrobacter
ASV_1017	Bin5	0.000120648	Bacteria	Proteobacteria	Gammaproteobacteria	Pseudomonadales	Moraxellaceae	Psychrobacter
ASV_1127	Bin5	0.000119555	Bacteria	Proteobacteria	Gammaproteobacteria	Pseudomonadales	Moraxellaceae	Psychrobacter
ASV_1451	Bin5	0.000111898	Bacteria	Proteobacteria	Gammaproteobacteria	Pseudomonadales	Moraxellaceae	Psychrobacter
ASV_1755	Bin5	0.000106386	Bacteria	Proteobacteria	Gammaproteobacteria	Pseudomonadales	Moraxellaceae	Psychrobacter
ASV_1573	Bin5	0.000105019	Bacteria	Proteobacteria	Gammaproteobacteria	Pseudomonadales	Moraxellaceae	Psychrobacter
ASV_1445	Bin5	9.94085e-05	Bacteria	Proteobacteria	Gammaproteobacteria	Pseudomonadales	Moraxellaceae	Psychrobacter
ASV_1372	Bin5	9.80118e-05	Bacteria	Proteobacteria	Gammaproteobacteria	Pseudomonadales	Moraxellaceae	Psychrobacter
ASV_2072	Bin5	9.19922e-05	Bacteria	Proteobacteria	Gammaproteobacteria	Pseudomonadales	Moraxellaceae	Psychrobacter
ASV_1311	Bin5	8.62452e-05	Bacteria	Proteobacteria	Gammaproteobacteria	Pseudomonadales	Moraxellaceae	Psychrobacter
ASV_1998	Bin5	8.09954e-05	Bacteria	Proteobacteria	Gammaproteobacteria	Pseudomonadales	Moraxellaceae	Psychrobacter
ASV_1970	Bin5	6.43382e-05	Bacteria	Proteobacteria	Gammaproteobacteria	Pseudomonadales	Moraxellaceae	Psychrobacter
ASV_2601	Bin5	5.45127e-05	Bacteria	Proteobacteria	Gammaproteobacteria	Pseudomonadales	Moraxellaceae	Psychrobacter
ASV_1706	Bin5	4.61682e-05	Bacteria	Proteobacteria	Gammaproteobacteria	Pseudomonadales	Moraxellaceae	Psychrobacter
ASV_1675	Bin5	3.60584e-05	Bacteria	Proteobacteria	Gammaproteobacteria	Pseudomonadales	Moraxellaceae	Psychrobacter
ASV_1700	Bin5	3.34279e-05	Bacteria	Proteobacteria	Gammaproteobacteria	Pseudomonadales	Moraxellaceae	Psychrobacter
ASV_2823	Bin5	3.2863e-05	Bacteria	Proteobacteria	Gammaproteobacteria	Pseudomonadales	Moraxellaceae	Psychrobacter
ASV_2643	Bin5	3.14288e-05	Bacteria	Proteobacteria	Gammaproteobacteria	Pseudomonadales	Moraxellaceae	Psychrobacter
ASV_2895	Bin5	2.58311e-05	Bacteria	Proteobacteria	Gammaproteobacteria	Pseudomonadales	Moraxellaceae	Psychrobacter
ASV_3174	Bin5	2.00892e-05	Bacteria	Proteobacteria	Gammaproteobacteria	Pseudomonadales	Moraxellaceae	Psychrobacter
ASV_3377	Bin5	1.84981e-05	Bacteria	Proteobacteria	Gammaproteobacteria	Pseudomonadales	Moraxellaceae	Psychrobacter
ASV_3528	Bin5	1.24167e-05	Bacteria	Proteobacteria	Gammaproteobacteria	Pseudomonadales	Moraxellaceae	Psychrobacter
ASV_2383	Bin5	5.34912e-06	Bacteria	Proteobacteria	Gammaproteobacteria	Pseudomonadales	Moraxellaceae	Psychrobacter
ASV_136	Bin6	0.00157936	Bacteria	Proteobacteria	Gammaproteobacteria	Pseudomonadales	Moraxellaceae	Psychrobacter	Psychrobacter namhaensis	854	854	1	0	0.9978	MH725495.1
ASV_218	Bin6	0.00141576	Bacteria	Proteobacteria	Gammaproteobacteria	Pseudomonadales	Moraxellaceae	Psychrobacter	Psychrobacter namhaensis	854	854	1	0	0.9978	MH725495.1
ASV_163	Bin6	0.00140973	Bacteria	Proteobacteria	Gammaproteobacteria	Pseudomonadales	Moraxellaceae	Psychrobacter	Psychrobacter namhaensis	848	848	1	0	0.9957	MH725495.1
ASV_226	Bin6	0.00126964	Bacteria	Proteobacteria	Gammaproteobacteria	Pseudomonadales	Moraxellaceae	Psychrobacter
ASV_247	Bin6	0.000929937	Bacteria	Proteobacteria	Gammaproteobacteria	Pseudomonadales	Moraxellaceae	Psychrobacter
ASV_275	Bin6	0.000887906	Bacteria	Proteobacteria	Gammaproteobacteria	Pseudomonadales	Moraxellaceae	Psychrobacter
ASV_299	Bin6	0.000863056	Bacteria	Proteobacteria	Gammaproteobacteria	Pseudomonadales	Moraxellaceae	Psychrobacter
ASV_291	Bin6	0.000710377	Bacteria	Proteobacteria	Gammaproteobacteria	Pseudomonadales	Moraxellaceae	Psychrobacter
ASV_358	Bin6	0.000677591	Bacteria	Proteobacteria	Gammaproteobacteria	Pseudomonadales	Moraxellaceae	Psychrobacter
ASV_393	Bin6	0.000619873	Bacteria	Proteobacteria	Gammaproteobacteria	Pseudomonadales	Moraxellaceae	Psychrobacter
ASV_377	Bin6	0.000547216	Bacteria	Proteobacteria	Gammaproteobacteria	Pseudomonadales	Moraxellaceae	Psychrobacter
ASV_452	Bin6	0.000517985	Bacteria	Proteobacteria	Gammaproteobacteria	Pseudomonadales	Moraxellaceae	Psychrobacter
ASV_476	Bin6	0.00051226	Bacteria	Proteobacteria	Gammaproteobacteria	Pseudomonadales	Moraxellaceae	Psychrobacter
ASV_590	Bin6	0.000431294	Bacteria	Proteobacteria	Gammaproteobacteria	Pseudomonadales	Moraxellaceae	Psychrobacter
ASV_561	Bin6	0.00040834	Bacteria	Proteobacteria	Gammaproteobacteria	Pseudomonadales	Moraxellaceae	Psychrobacter
ASV_728	Bin6	0.000353545	Bacteria	Proteobacteria	Gammaproteobacteria	Pseudomonadales	Moraxellaceae	Psychrobacter
ASV_823	Bin6	0.000276798	Bacteria	Proteobacteria	Gammaproteobacteria	Pseudomonadales	Moraxellaceae	Psychrobacter
ASV_1168	Bin6	0.000150197	Bacteria	Proteobacteria	Gammaproteobacteria	Pseudomonadales	Moraxellaceae	Psychrobacter
ASV_2737	Bin6	9.44544e-05	Bacteria	Proteobacteria	Gammaproteobacteria	Pseudomonadales	Moraxellaceae	Psychrobacter
ASV_1480	Bin6	9.14208e-05	Bacteria	Proteobacteria	Gammaproteobacteria	Pseudomonadales	Moraxellaceae	Psychrobacter
ASV_1631	Bin6	8.98674e-05	Bacteria	Proteobacteria	Gammaproteobacteria	Pseudomonadales	Moraxellaceae	Psychrobacter
ASV_1527	Bin6	7.08752e-05	Bacteria	Proteobacteria	Gammaproteobacteria	Pseudomonadales	Moraxellaceae	Psychrobacter
ASV_2176	Bin6	4.48373e-05	Bacteria	Proteobacteria	Gammaproteobacteria	Pseudomonadales	Moraxellaceae	Psychrobacter
ASV_2986	Bin6	3.90684e-05	Bacteria	Proteobacteria	Gammaproteobacteria	Pseudomonadales	Moraxellaceae	Psychrobacter
ASV_2623	Bin6	2.82504e-05	Bacteria	Proteobacteria	Gammaproteobacteria	Pseudomonadales	Moraxellaceae	Psychrobacter
ASV_2174	Bin6	2.69419e-05	Bacteria	Proteobacteria	Gammaproteobacteria	Pseudomonadales	Moraxellaceae	Psychrobacter
ASV_23	Bin7	0.00332527	Bacteria	Proteobacteria	Gammaproteobacteria	Pseudomonadales	Moraxellaceae	Psychrobacter	Psychrobacter sp.	854	854	1	0	0.9978	KY405995.1
ASV_56	Bin7	0.00227571	Bacteria	Proteobacteria	Gammaproteobacteria	Pseudomonadales	Moraxellaceae	Psychrobacter	Psychrobacter sp.	848	848	1	0	0.9957	KY405995.1
ASV_62	Bin7	0.00215312	Bacteria	Proteobacteria	Gammaproteobacteria	Pseudomonadales	Moraxellaceae	Psychrobacter	Psychrobacter sp.	848	848	1	0	0.9957	KY405995.1
ASV_102	Bin7	0.00205722	Bacteria	Proteobacteria	Gammaproteobacteria	Pseudomonadales	Moraxellaceae	Psychrobacter
ASV_84	Bin7	0.00168188	Bacteria	Proteobacteria	Gammaproteobacteria	Pseudomonadales	Moraxellaceae	Psychrobacter
ASV_121	Bin7	0.0016159	Bacteria	Proteobacteria	Gammaproteobacteria	Pseudomonadales	Moraxellaceae	Psychrobacter
ASV_123	Bin7	0.0014664	Bacteria	Proteobacteria	Gammaproteobacteria	Pseudomonadales	Moraxellaceae	Psychrobacter
ASV_104	Bin7	0.00144701	Bacteria	Proteobacteria	Gammaproteobacteria	Pseudomonadales	Moraxellaceae	Psychrobacter
ASV_68	Bin7	0.00135901	Bacteria	Proteobacteria	Gammaproteobacteria	Pseudomonadales	Moraxellaceae	Psychrobacter
ASV_139	Bin7	0.00133983	Bacteria	Proteobacteria	Gammaproteobacteria	Pseudomonadales	Moraxellaceae	Psychrobacter
ASV_179	Bin7	0.00132819	Bacteria	Proteobacteria	Gammaproteobacteria	Pseudomonadales	Moraxellaceae	Psychrobacter
ASV_127	Bin7	0.00127931	Bacteria	Proteobacteria	Gammaproteobacteria	Pseudomonadales	Moraxellaceae	Psychrobacter
ASV_214	Bin7	0.0010636	Bacteria	Proteobacteria	Gammaproteobacteria	Pseudomonadales	Moraxellaceae	Psychrobacter
ASV_152	Bin7	0.00105813	Bacteria	Proteobacteria	Gammaproteobacteria	Pseudomonadales	Moraxellaceae	Psychrobacter
ASV_294	Bin7	0.0009906	Bacteria	Proteobacteria	Gammaproteobacteria	Pseudomonadales	Moraxellaceae	Psychrobacter
ASV_206	Bin7	0.000973727	Bacteria	Proteobacteria	Gammaproteobacteria	Pseudomonadales	Moraxellaceae	Psychrobacter
ASV_197	Bin7	0.000972849	Bacteria	Proteobacteria	Gammaproteobacteria	Pseudomonadales	Moraxellaceae	Psychrobacter
ASV_230	Bin7	0.000941174	Bacteria	Proteobacteria	Gammaproteobacteria	Pseudomonadales	Moraxellaceae	Psychrobacter
ASV_235	Bin7	0.000917499	Bacteria	Proteobacteria	Gammaproteobacteria	Pseudomonadales	Moraxellaceae	Psychrobacter
ASV_215	Bin7	0.000879257	Bacteria	Proteobacteria	Gammaproteobacteria	Pseudomonadales	Moraxellaceae	Psychrobacter
ASV_246	Bin7	0.000768107	Bacteria	Proteobacteria	Gammaproteobacteria	Pseudomonadales	Moraxellaceae	Psychrobacter
ASV_263	Bin7	0.000741171	Bacteria	Proteobacteria	Gammaproteobacteria	Pseudomonadales	Moraxellaceae	Psychrobacter
ASV_320	Bin7	0.000727481	Bacteria	Proteobacteria	Gammaproteobacteria	Pseudomonadales	Moraxellaceae	Psychrobacter
ASV_223	Bin7	0.000725715	Bacteria	Proteobacteria	Gammaproteobacteria	Pseudomonadales	Moraxellaceae	Psychrobacter
ASV_256	Bin7	0.000721253	Bacteria	Proteobacteria	Gammaproteobacteria	Pseudomonadales	Moraxellaceae	Psychrobacter
ASV_312	Bin7	0.000695611	Bacteria	Proteobacteria	Gammaproteobacteria	Pseudomonadales	Moraxellaceae	Psychrobacter
ASV_347	Bin7	0.000686995	Bacteria	Proteobacteria	Gammaproteobacteria	Pseudomonadales	Moraxellaceae	Psychrobacter
ASV_300	Bin7	0.000682115	Bacteria	Proteobacteria	Gammaproteobacteria	Pseudomonadales	Moraxellaceae	Psychrobacter
ASV_311	Bin7	0.000624197	Bacteria	Proteobacteria	Gammaproteobacteria	Pseudomonadales	Moraxellaceae	Psychrobacter
ASV_324	Bin7	0.000583162	Bacteria	Proteobacteria	Gammaproteobacteria	Pseudomonadales	Moraxellaceae	Psychrobacter
ASV_362	Bin7	0.000582903	Bacteria	Proteobacteria	Gammaproteobacteria	Pseudomonadales	Moraxellaceae	Psychrobacter
ASV_613	Bin7	0.000549384	Bacteria	Proteobacteria	Gammaproteobacteria	Pseudomonadales	Moraxellaceae	Psychrobacter
ASV_431	Bin7	0.000533232	Bacteria	Proteobacteria	Gammaproteobacteria	Pseudomonadales	Moraxellaceae	Psychrobacter
ASV_195	Bin7	0.000503548	Bacteria	Proteobacteria	Gammaproteobacteria	Pseudomonadales	Moraxellaceae	Psychrobacter
ASV_365	Bin7	0.000502546	Bacteria	Proteobacteria	Gammaproteobacteria	Pseudomonadales	Moraxellaceae	Psychrobacter
ASV_480	Bin7	0.000470461	Bacteria	Proteobacteria	Gammaproteobacteria	Pseudomonadales	Moraxellaceae	Psychrobacter
ASV_380	Bin7	0.000464083	Bacteria	Proteobacteria	Gammaproteobacteria	Pseudomonadales	Moraxellaceae	Psychrobacter
ASV_457	Bin7	0.000456238	Bacteria	Proteobacteria	Gammaproteobacteria	Pseudomonadales	Moraxellaceae	Psychrobacter
ASV_338	Bin7	0.000451878	Bacteria	Proteobacteria	Gammaproteobacteria	Pseudomonadales	Moraxellaceae	Psychrobacter
ASV_446	Bin7	0.00043911	Bacteria	Proteobacteria	Gammaproteobacteria	Pseudomonadales	Moraxellaceae	Psychrobacter
ASV_752	Bin7	0.000414007	Bacteria	Proteobacteria	Gammaproteobacteria	Pseudomonadales	Moraxellaceae	Psychrobacter
ASV_721	Bin7	0.000395314	Bacteria	Proteobacteria	Gammaproteobacteria	Pseudomonadales	Moraxellaceae	Psychrobacter
ASV_449	Bin7	0.000359283	Bacteria	Proteobacteria	Gammaproteobacteria	Pseudomonadales	Moraxellaceae	Psychrobacter
ASV_760	Bin7	0.000330039	Bacteria	Proteobacteria	Gammaproteobacteria	Pseudomonadales	Moraxellaceae	Psychrobacter
ASV_494	Bin7	0.000320778	Bacteria	Proteobacteria	Gammaproteobacteria	Pseudomonadales	Moraxellaceae	Psychrobacter
ASV_976	Bin7	0.000279078	Bacteria	Proteobacteria	Gammaproteobacteria	Pseudomonadales	Moraxellaceae	Psychrobacter
ASV_960	Bin7	0.000220935	Bacteria	Proteobacteria	Gammaproteobacteria	Pseudomonadales	Moraxellaceae	Psychrobacter
ASV_1103	Bin7	0.000152077	Bacteria	Proteobacteria	Gammaproteobacteria	Pseudomonadales	Moraxellaceae	Psychrobacter
ASV_1290	Bin7	0.000144962	Bacteria	Proteobacteria	Gammaproteobacteria	Pseudomonadales	Moraxellaceae	Psychrobacter
ASV_1988	Bin7	0.000102791	Bacteria	Proteobacteria	Gammaproteobacteria	Pseudomonadales	Moraxellaceae	Psychrobacter
ASV_1296	Bin7	7.79764e-05	Bacteria	Proteobacteria	Gammaproteobacteria	Pseudomonadales	Moraxellaceae	Psychrobacter
ASV_1574	Bin7	7.49893e-05	Bacteria	Proteobacteria	Gammaproteobacteria	Pseudomonadales	Moraxellaceae	Psychrobacter
ASV_1421	Bin7	7.35792e-05	Bacteria	Proteobacteria	Gammaproteobacteria	Pseudomonadales	Moraxellaceae	Psychrobacter
ASV_1590	Bin7	5.79305e-05	Bacteria	Proteobacteria	Gammaproteobacteria	Pseudomonadales	Moraxellaceae	Psychrobacter
ASV_2229	Bin7	4.17583e-05	Bacteria	Proteobacteria	Gammaproteobacteria	Pseudomonadales	Moraxellaceae	Psychrobacter
ASV_1868	Bin7	4.10828e-05	Bacteria	Proteobacteria	Gammaproteobacteria	Pseudomonadales	Moraxellaceae	Psychrobacter
ASV_2160	Bin7	3.94344e-05	Bacteria	Proteobacteria	Gammaproteobacteria	Pseudomonadales	Moraxellaceae	Psychrobacter
ASV_2482	Bin7	3.49545e-05	Bacteria	Proteobacteria	Gammaproteobacteria	Pseudomonadales	Moraxellaceae	Psychrobacter
ASV_2219	Bin7	3.3797e-05	Bacteria	Proteobacteria	Gammaproteobacteria	Pseudomonadales	Moraxellaceae	Psychrobacter
ASV_1996	Bin7	3.1315e-05	Bacteria	Proteobacteria	Gammaproteobacteria	Pseudomonadales	Moraxellaceae	Psychrobacter
ASV_3039	Bin7	2.14881e-05	Bacteria	Proteobacteria	Gammaproteobacteria	Pseudomonadales	Moraxellaceae	Psychrobacter
ASV_2876	Bin7	1.91107e-05	Bacteria	Proteobacteria	Gammaproteobacteria	Pseudomonadales	Moraxellaceae	Psychrobacter
ASV_2713	Bin7	1.69957e-05	Bacteria	Proteobacteria	Gammaproteobacteria	Pseudomonadales	Moraxellaceae	Psychrobacter
ASV_2642	Bin7	1.15296e-05	Bacteria	Proteobacteria	Gammaproteobacteria	Pseudomonadales	Moraxellaceae	Psychrobacter
ASV_4578	Bin7	2.16148e-06	Bacteria	Proteobacteria	Gammaproteobacteria	Pseudomonadales	Moraxellaceae	Psychrobacter
ASV_222	Bin8	0.00110635	Bacteria	Proteobacteria	Gammaproteobacteria	Pseudomonadales	Moraxellaceae	Psychrobacter	uncultured bacterium	848	848	1	0	0.9957	FJ900875.1
ASV_339	Bin8	0.000988153	Bacteria	Proteobacteria	Gammaproteobacteria	Pseudomonadales	Moraxellaceae	Psychrobacter	uncultured bacterium	848	848	1	0	0.9957	FJ900875.1
ASV_282	Bin8	0.000922583	Bacteria	Proteobacteria	Gammaproteobacteria	Pseudomonadales	Moraxellaceae	Psychrobacter	uncultured bacterium	843	843	1	0	0.9935	FJ900875.1
ASV_371	Bin8	0.000771016	Bacteria	Proteobacteria	Gammaproteobacteria	Pseudomonadales	Moraxellaceae	Psychrobacter
ASV_394	Bin8	0.000606071	Bacteria	Proteobacteria	Gammaproteobacteria	Pseudomonadales	Moraxellaceae	Psychrobacter
ASV_413	Bin8	0.000580609	Bacteria	Proteobacteria	Gammaproteobacteria	Pseudomonadales	Moraxellaceae	Psychrobacter
ASV_447	Bin8	0.000555429	Bacteria	Proteobacteria	Gammaproteobacteria	Pseudomonadales	Moraxellaceae	Psychrobacter
ASV_463	Bin8	0.000470847	Bacteria	Proteobacteria	Gammaproteobacteria	Pseudomonadales	Moraxellaceae	Psychrobacter
ASV_550	Bin8	0.000459337	Bacteria	Proteobacteria	Gammaproteobacteria	Pseudomonadales	Moraxellaceae	Psychrobacter
ASV_526	Bin8	0.000420501	Bacteria	Proteobacteria	Gammaproteobacteria	Pseudomonadales	Moraxellaceae	Psychrobacter
ASV_592	Bin8	0.000389866	Bacteria	Proteobacteria	Gammaproteobacteria	Pseudomonadales	Moraxellaceae	Psychrobacter
ASV_815	Bin8	0.000316399	Bacteria	Proteobacteria	Gammaproteobacteria	Pseudomonadales	Moraxellaceae	Psychrobacter
ASV_740	Bin8	0.000301276	Bacteria	Proteobacteria	Gammaproteobacteria	Pseudomonadales	Moraxellaceae	Psychrobacter
ASV_902	Bin8	0.000256238	Bacteria	Proteobacteria	Gammaproteobacteria	Pseudomonadales	Moraxellaceae	Psychrobacter
ASV_787	Bin8	0.000255178	Bacteria	Proteobacteria	Gammaproteobacteria	Pseudomonadales	Moraxellaceae	Psychrobacter
ASV_1020	Bin8	0.000246749	Bacteria	Proteobacteria	Gammaproteobacteria	Pseudomonadales	Moraxellaceae	Psychrobacter
ASV_1019	Bin8	0.000229424	Bacteria	Proteobacteria	Gammaproteobacteria	Pseudomonadales	Moraxellaceae	Psychrobacter
ASV_903	Bin8	0.000208048	Bacteria	Proteobacteria	Gammaproteobacteria	Pseudomonadales	Moraxellaceae	Psychrobacter
ASV_1286	Bin8	0.000144161	Bacteria	Proteobacteria	Gammaproteobacteria	Pseudomonadales	Moraxellaceae	Psychrobacter
ASV_1317	Bin8	0.000141322	Bacteria	Proteobacteria	Gammaproteobacteria	Pseudomonadales	Moraxellaceae	Psychrobacter
ASV_1081	Bin8	0.000136006	Bacteria	Proteobacteria	Gammaproteobacteria	Pseudomonadales	Moraxellaceae	Psychrobacter
ASV_1116	Bin8	0.000130974	Bacteria	Proteobacteria	Gammaproteobacteria	Pseudomonadales	Moraxellaceae	Psychrobacter
ASV_1415	Bin8	0.000111907	Bacteria	Proteobacteria	Gammaproteobacteria	Pseudomonadales	Moraxellaceae	Psychrobacter
ASV_1768	Bin8	0.000108146	Bacteria	Proteobacteria	Gammaproteobacteria	NA	NA	NA
ASV_1756	Bin8	0.000103188	Bacteria	Proteobacteria	Gammaproteobacteria	Pseudomonadales	Moraxellaceae	Psychrobacter
ASV_1560	Bin8	8.32784e-05	Bacteria	Proteobacteria	Gammaproteobacteria	Pseudomonadales	Moraxellaceae	Psychrobacter
ASV_1581	Bin8	7.74839e-05	Bacteria	Proteobacteria	Gammaproteobacteria	Pseudomonadales	Moraxellaceae	Psychrobacter
ASV_1903	Bin8	7.7288e-05	Bacteria	Proteobacteria	Gammaproteobacteria	Pseudomonadales	Moraxellaceae	Psychrobacter
ASV_2147	Bin8	7.48512e-05	Bacteria	Proteobacteria	Gammaproteobacteria	Pseudomonadales	Moraxellaceae	Psychrobacter
ASV_1764	Bin8	7.40856e-05	Bacteria	Proteobacteria	Gammaproteobacteria	Pseudomonadales	Moraxellaceae	Psychrobacter
ASV_1598	Bin8	7.03537e-05	Bacteria	Proteobacteria	Gammaproteobacteria	Pseudomonadales	Moraxellaceae	Psychrobacter
ASV_2221	Bin8	4.936e-05	Bacteria	Proteobacteria	Gammaproteobacteria	NA	NA	NA
ASV_2200	Bin8	4.04179e-05	Bacteria	Proteobacteria	Gammaproteobacteria	Pseudomonadales	Moraxellaceae	Psychrobacter
ASV_2288	Bin8	4.01924e-05	Bacteria	Proteobacteria	Gammaproteobacteria	Pseudomonadales	Moraxellaceae	Psychrobacter
ASV_1878	Bin8	3.90356e-05	Bacteria	Proteobacteria	Gammaproteobacteria	Pseudomonadales	Moraxellaceae	Psychrobacter
ASV_1935	Bin8	3.51021e-05	Bacteria	Proteobacteria	Gammaproteobacteria	Pseudomonadales	Moraxellaceae	Psychrobacter
ASV_2134	Bin8	3.46111e-05	Bacteria	Proteobacteria	Gammaproteobacteria	Pseudomonadales	Moraxellaceae	Psychrobacter
ASV_2230	Bin8	3.31762e-05	Bacteria	Proteobacteria	Gammaproteobacteria	Pseudomonadales	Moraxellaceae	Psychrobacter
ASV_2187	Bin8	2.82651e-05	Bacteria	Proteobacteria	Gammaproteobacteria	Pseudomonadales	Moraxellaceae	Psychrobacter
ASV_2361	Bin8	2.79378e-05	Bacteria	Proteobacteria	Gammaproteobacteria	Pseudomonadales	Moraxellaceae	Psychrobacter
ASV_3512	Bin8	2.27201e-05	Bacteria	Proteobacteria	Gammaproteobacteria	Pseudomonadales	Moraxellaceae	Psychrobacter
ASV_4680	Bin8	1.28968e-05	Bacteria	Proteobacteria	Gammaproteobacteria	Pseudomonadales	Moraxellaceae	Psychrobacter
ASV_272	Bin9	0.00129237	Bacteria	Proteobacteria	Gammaproteobacteria	Enterobacterales	Alteromonadaceae	Rheinheimera	Rheinheimera sp. SS1.8	848	848	1	0	0.9957	KC160842.1
ASV_266	Bin9	0.00102448	Bacteria	Proteobacteria	Gammaproteobacteria	Enterobacterales	Alteromonadaceae	Rheinheimera	Rheinheimera sp. SS1.8	848	848	1	0	0.9957	KC160842.1
ASV_350	Bin9	0.000811311	Bacteria	Proteobacteria	Gammaproteobacteria	Enterobacterales	Alteromonadaceae	Rheinheimera	Rheinheimera sp. SS1.8	843	843	1	0	0.9935	KC160842.1
ASV_395	Bin9	0.000631316	Bacteria	Proteobacteria	Gammaproteobacteria	Enterobacterales	Alteromonadaceae	Rheinheimera
ASV_368	Bin9	0.000585129	Bacteria	Proteobacteria	Gammaproteobacteria	Enterobacterales	Alteromonadaceae	Rheinheimera
ASV_382	Bin9	0.000580239	Bacteria	Proteobacteria	Gammaproteobacteria	Enterobacterales	Alteromonadaceae	Rheinheimera
ASV_515	Bin9	0.000526987	Bacteria	Proteobacteria	Alphaproteobacteria	Rickettsiales	Mitochondria	NA
ASV_459	Bin9	0.000479496	Bacteria	Proteobacteria	Gammaproteobacteria	Enterobacterales	Alteromonadaceae	Rheinheimera
ASV_622	Bin9	0.000411546	Bacteria	Proteobacteria	Alphaproteobacteria	Rickettsiales	Mitochondria	NA
ASV_581	Bin9	0.000400187	Bacteria	Proteobacteria	Gammaproteobacteria	Enterobacterales	Alteromonadaceae	Rheinheimera
ASV_625	Bin9	0.000365825	Bacteria	Proteobacteria	Alphaproteobacteria	Rickettsiales	Mitochondria	NA
ASV_773	Bin9	0.000364331	Bacteria	Proteobacteria	NA	NA	NA	NA
ASV_638	Bin9	0.0003602	Bacteria	Proteobacteria	Alphaproteobacteria	Rickettsiales	Mitochondria	NA
ASV_824	Bin9	0.000289757	Bacteria	Proteobacteria	Alphaproteobacteria	Rickettsiales	Mitochondria	NA
ASV_687	Bin9	0.000275364	Bacteria	Proteobacteria	Gammaproteobacteria	Enterobacterales	Alteromonadaceae	Rheinheimera
ASV_797	Bin9	0.000274129	Bacteria	Proteobacteria	Alphaproteobacteria	Rickettsiales	Mitochondria	NA
ASV_844	Bin9	0.000240843	Bacteria	Proteobacteria	Gammaproteobacteria	Enterobacterales	Alteromonadaceae	Rheinheimera
ASV_810	Bin9	0.000237762	Bacteria	Proteobacteria	Gammaproteobacteria	Enterobacterales	Alteromonadaceae	Rheinheimera
ASV_1159	Bin9	0.00016455	Bacteria	Proteobacteria	Gammaproteobacteria	Enterobacterales	Alteromonadaceae	Rheinheimera
ASV_1455	Bin9	0.000162547	Bacteria	Proteobacteria	Alphaproteobacteria	Rickettsiales	Mitochondria	NA
ASV_1195	Bin9	0.000143161	Bacteria	Proteobacteria	Alphaproteobacteria	Rickettsiales	Mitochondria	NA
ASV_1572	Bin9	0.000141742	Bacteria	Fusobacteriota	Fusobacteriia	Fusobacteriales	Fusobacteriaceae	Fusobacterium
ASV_1499	Bin9	0.000120881	Bacteria	Proteobacteria	Gammaproteobacteria	Pseudomonadales	Moraxellaceae	NA
ASV_1753	Bin9	0.000109886	Bacteria	Proteobacteria	Gammaproteobacteria	Pseudomonadales	Moraxellaceae	NA
ASV_1482	Bin9	9.68616e-05	Bacteria	Fusobacteriota	Fusobacteriia	Fusobacteriales	Fusobacteriaceae	Cetobacterium
ASV_1841	Bin9	7.28814e-05	Bacteria	Proteobacteria	Gammaproteobacteria	Enterobacterales	Alteromonadaceae	Rheinheimera
ASV_1953	Bin9	6.93478e-05	Bacteria	Proteobacteria	Gammaproteobacteria	Pseudomonadales	Moraxellaceae	NA
ASV_2391	Bin9	6.41718e-05	Bacteria	NA	NA	NA	NA	NA
ASV_2053	Bin9	6.30135e-05	Bacteria	Proteobacteria	Gammaproteobacteria	Pseudomonadales	Moraxellaceae	NA
ASV_1802	Bin9	6.06134e-05	Bacteria	Fusobacteriota	Fusobacteriia	Fusobacteriales	Fusobacteriaceae	Cetobacterium
ASV_3177	Bin9	5.54762e-05	Bacteria	Proteobacteria	Gammaproteobacteria	Pseudomonadales	Moraxellaceae	NA
ASV_2928	Bin9	4.0996e-05	Bacteria	Proteobacteria	Gammaproteobacteria	Pseudomonadales	Moraxellaceae	NA
ASV_2163	Bin9	3.67353e-05	Bacteria	Fusobacteriota	Fusobacteriia	Fusobacteriales	Fusobacteriaceae	Cetobacterium
ASV_2775	Bin9	3.41561e-05	Bacteria	Proteobacteria	Gammaproteobacteria	Pseudomonadales	Moraxellaceae	NA
ASV_2019	Bin9	3.17896e-05	Bacteria	Fusobacteriota	Fusobacteriia	Fusobacteriales	Fusobacteriaceae	Cetobacterium
ASV_3146	Bin9	2.99702e-05	Bacteria	Proteobacteria	Gammaproteobacteria	Pseudomonadales	Moraxellaceae	NA
ASV_3628	Bin9	2.79852e-05	Bacteria	NA	NA	NA	NA	NA
ASV_3010	Bin9	2.62596e-05	Bacteria	Proteobacteria	Gammaproteobacteria	Enterobacterales	Alteromonadaceae	Rheinheimera
ASV_3262	Bin9	2.18486e-05	Bacteria	Proteobacteria	Gammaproteobacteria	Enterobacterales	Alteromonadaceae	Rheinheimera
ASV_3263	Bin9	2.1701e-05	Bacteria	Proteobacteria	Gammaproteobacteria	Enterobacterales	Alteromonadaceae	Rheinheimera
ASV_3461	Bin9	2.03174e-05	Bacteria	Proteobacteria	Gammaproteobacteria	Enterobacterales	Alteromonadaceae	Rheinheimera
ASV_3414	Bin9	1.98993e-05	Bacteria	Proteobacteria	Gammaproteobacteria	Enterobacterales	Alteromonadaceae	Rheinheimera
ASV_3697	Bin9	1.84152e-05	Bacteria	Proteobacteria	Gammaproteobacteria	Enterobacterales	Alteromonadaceae	Rheinheimera
ASV_3608	Bin9	1.79839e-05	Bacteria	Proteobacteria	Gammaproteobacteria	Enterobacterales	Alteromonadaceae	Rheinheimera
ASV_3745	Bin9	1.63589e-05	Bacteria	Proteobacteria	Gammaproteobacteria	Enterobacterales	Alteromonadaceae	Rheinheimera
ASV_3944	Bin9	1.52946e-05	Bacteria	Proteobacteria	Gammaproteobacteria	Enterobacterales	Alteromonadaceae	Rheinheimera
ASV_3805	Bin9	1.36802e-05	Bacteria	Proteobacteria	Gammaproteobacteria	Pseudomonadales	Spongiibacteraceae	NA
ASV_14	Bin10	0.00608732	Bacteria	Proteobacteria	Gammaproteobacteria	Pseudomonadales	Marinobacteraceae	Marinobacter	Marinobacter sp.	859	859	1	0	1	MN784317.1
ASV_22	Bin10	0.00519054	Bacteria	Proteobacteria	Gammaproteobacteria	Pseudomonadales	Marinobacteraceae	Marinobacter	Marinobacter sp.	854	854	1	0	0.9978	MN784317.1
ASV_21	Bin10	0.00481848	Bacteria	Proteobacteria	Gammaproteobacteria	Pseudomonadales	Marinobacteraceae	Marinobacter	Marinobacter sp.	848	848	1	0	0.9957	MN784317.1
ASV_33	Bin10	0.00461794	Bacteria	Proteobacteria	Gammaproteobacteria	Pseudomonadales	Marinobacteraceae	Marinobacter
ASV_32	Bin10	0.00432422	Bacteria	Proteobacteria	Gammaproteobacteria	Pseudomonadales	Marinobacteraceae	Marinobacter
ASV_39	Bin10	0.00410235	Bacteria	Proteobacteria	Gammaproteobacteria	Pseudomonadales	Marinobacteraceae	Marinobacter
ASV_40	Bin10	0.0034747	Bacteria	Proteobacteria	Gammaproteobacteria	Pseudomonadales	Marinobacteraceae	Marinobacter
ASV_81	Bin10	0.00302128	Bacteria	Proteobacteria	Gammaproteobacteria	Pseudomonadales	Marinobacteraceae	Marinobacter
ASV_80	Bin10	0.00301361	Bacteria	Proteobacteria	Gammaproteobacteria	Pseudomonadales	Marinobacteraceae	Marinobacter
ASV_73	Bin10	0.0028734	Bacteria	Proteobacteria	Gammaproteobacteria	Pseudomonadales	Marinobacteraceae	Marinobacter
ASV_132	Bin10	0.002719	Bacteria	Proteobacteria	Gammaproteobacteria	Pseudomonadales	Marinobacteraceae	Marinobacter
ASV_98	Bin10	0.00267668	Bacteria	Proteobacteria	Gammaproteobacteria	Pseudomonadales	Marinobacteraceae	Marinobacter
ASV_93	Bin10	0.00252153	Bacteria	Proteobacteria	Gammaproteobacteria	Pseudomonadales	Marinobacteraceae	Marinobacter
ASV_110	Bin10	0.00243368	Bacteria	Proteobacteria	Gammaproteobacteria	Pseudomonadales	Marinobacteraceae	Marinobacter
ASV_138	Bin10	0.0022561	Bacteria	Proteobacteria	Gammaproteobacteria	Pseudomonadales	Marinobacteraceae	Marinobacter
ASV_160	Bin10	0.00192376	Bacteria	Proteobacteria	Gammaproteobacteria	Pseudomonadales	Marinobacteraceae	Marinobacter
ASV_171	Bin10	0.00183486	Bacteria	Proteobacteria	Gammaproteobacteria	Pseudomonadales	Marinobacteraceae	Marinobacter
ASV_146	Bin10	0.00173524	Bacteria	Proteobacteria	Gammaproteobacteria	Pseudomonadales	Marinobacteraceae	Marinobacter
ASV_144	Bin10	0.00172988	Bacteria	Proteobacteria	Gammaproteobacteria	Pseudomonadales	Marinobacteraceae	Marinobacter
ASV_165	Bin10	0.00170695	Bacteria	Proteobacteria	Gammaproteobacteria	Pseudomonadales	Marinobacteraceae	Marinobacter
ASV_176	Bin10	0.00160765	Bacteria	Proteobacteria	Gammaproteobacteria	Pseudomonadales	Marinobacteraceae	Marinobacter
ASV_238	Bin10	0.00129571	Bacteria	Proteobacteria	Gammaproteobacteria	Pseudomonadales	Marinobacteraceae	Marinobacter
ASV_685	Bin10	0.000477681	Bacteria	Proteobacteria	Gammaproteobacteria	Pseudomonadales	Marinobacteraceae	Marinobacter
ASV_558	Bin10	0.000397275	Bacteria	Proteobacteria	Gammaproteobacteria	Pseudomonadales	Marinobacteraceae	Marinobacter
ASV_1926	Bin10	0.00033367	Bacteria	Proteobacteria	Gammaproteobacteria	Pseudomonadales	Hahellaceae	Hahella
ASV_611	Bin10	0.000303974	Bacteria	Proteobacteria	Gammaproteobacteria	Pseudomonadales	Marinobacteraceae	Marinobacter
ASV_738	Bin10	0.000279461	Bacteria	Proteobacteria	Gammaproteobacteria	Pseudomonadales	Marinobacteraceae	Marinobacter
ASV_805	Bin10	0.000267953	Bacteria	Proteobacteria	Gammaproteobacteria	Pseudomonadales	Marinobacteraceae	Marinobacter
ASV_869	Bin10	0.000234851	Bacteria	Proteobacteria	Gammaproteobacteria	Pseudomonadales	Marinobacteraceae	Marinobacter
ASV_1652	Bin10	0.000220035	Bacteria	Proteobacteria	Gammaproteobacteria	Pseudomonadales	Hahellaceae	Hahella
ASV_861	Bin10	0.000209482	Bacteria	Proteobacteria	Gammaproteobacteria	Pseudomonadales	Marinobacteraceae	Marinobacter
ASV_889	Bin10	0.000205867	Bacteria	Proteobacteria	Gammaproteobacteria	Pseudomonadales	Marinobacteraceae	Marinobacter
ASV_831	Bin10	0.000200094	Bacteria	Proteobacteria	Gammaproteobacteria	Pseudomonadales	Marinobacteraceae	Marinobacter
ASV_1032	Bin10	0.000193221	Bacteria	Proteobacteria	Gammaproteobacteria	Pseudomonadales	Marinobacteraceae	Marinobacter
ASV_1583	Bin10	0.000179955	Bacteria	Proteobacteria	Gammaproteobacteria	Pseudomonadales	Marinobacteraceae	Marinobacter
ASV_898	Bin10	0.000175899	Bacteria	Proteobacteria	Gammaproteobacteria	Pseudomonadales	Marinobacteraceae	Marinobacter
ASV_1578	Bin10	0.000147755	Bacteria	Proteobacteria	Gammaproteobacteria	Pseudomonadales	Marinobacteraceae	Marinobacter
ASV_1209	Bin10	0.000147561	Bacteria	Proteobacteria	Gammaproteobacteria	Pseudomonadales	Marinobacteraceae	Marinobacter
ASV_1150	Bin10	0.000139391	Bacteria	Proteobacteria	Gammaproteobacteria	Pseudomonadales	Marinobacteraceae	Marinobacter
ASV_1072	Bin10	0.00012439	Bacteria	Proteobacteria	Gammaproteobacteria	Pseudomonadales	Hahellaceae	Hahella
ASV_1538	Bin10	0.000122704	Bacteria	Proteobacteria	Gammaproteobacteria	Pseudomonadales	Marinobacteraceae	Marinobacter
ASV_1470	Bin10	0.000116444	Bacteria	Proteobacteria	Gammaproteobacteria	Pseudomonadales	Marinobacteraceae	Marinobacter
ASV_1860	Bin10	0.000110706	Bacteria	Proteobacteria	Gammaproteobacteria	Pseudomonadales	Marinobacteraceae	Marinobacter
ASV_1024	Bin10	0.000108567	Bacteria	Proteobacteria	Gammaproteobacteria	Pseudomonadales	Marinobacteraceae	Marinobacter
ASV_1591	Bin10	0.00010726	Bacteria	Proteobacteria	Gammaproteobacteria	Pseudomonadales	Marinobacteraceae	Marinobacter
ASV_1568	Bin10	0.000100866	Bacteria	Proteobacteria	Gammaproteobacteria	Pseudomonadales	Marinobacteraceae	Marinobacter
ASV_2077	Bin10	0.000100165	Bacteria	Proteobacteria	Gammaproteobacteria	Pseudomonadales	Hahellaceae	Hahella
ASV_1248	Bin10	9.73817e-05	Bacteria	Proteobacteria	Gammaproteobacteria	Pseudomonadales	Marinobacteraceae	Marinobacter
ASV_1711	Bin10	8.83761e-05	Bacteria	Proteobacteria	Gammaproteobacteria	Pseudomonadales	Marinobacteraceae	Marinobacter
ASV_1705	Bin10	8.81508e-05	Bacteria	Proteobacteria	Gammaproteobacteria	Pseudomonadales	Hahellaceae	Hahella
ASV_1626	Bin10	8.65866e-05	Bacteria	Proteobacteria	Gammaproteobacteria	Pseudomonadales	Marinobacteraceae	Marinobacter
ASV_1042	Bin10	8.57286e-05	Bacteria	Proteobacteria	Gammaproteobacteria	Pseudomonadales	Marinobacteraceae	Marinobacter
ASV_2013	Bin10	8.517e-05	Bacteria	Proteobacteria	Gammaproteobacteria	Pseudomonadales	Marinobacteraceae	Marinobacter
ASV_1681	Bin10	8.101e-05	Bacteria	Proteobacteria	Gammaproteobacteria	Pseudomonadales	Hahellaceae	Hahella
ASV_1821	Bin10	7.77532e-05	Bacteria	Proteobacteria	Gammaproteobacteria	Pseudomonadales	Marinobacteraceae	Marinobacter
ASV_1742	Bin10	7.70196e-05	Bacteria	Proteobacteria	Gammaproteobacteria	Pseudomonadales	Marinobacteraceae	Marinobacter
ASV_1381	Bin10	6.71363e-05	Bacteria	Proteobacteria	Gammaproteobacteria	Pseudomonadales	Marinobacteraceae	Marinobacter
ASV_2332	Bin10	6.18139e-05	Bacteria	Proteobacteria	Gammaproteobacteria	Pseudomonadales	Marinobacteraceae	Marinobacter
ASV_1326	Bin10	6.08573e-05	Bacteria	Proteobacteria	Gammaproteobacteria	Pseudomonadales	Marinobacteraceae	Marinobacter
ASV_1427	Bin10	5.64363e-05	Bacteria	Proteobacteria	Gammaproteobacteria	Pseudomonadales	Marinobacteraceae	Marinobacter
ASV_2407	Bin10	4.66767e-05	Bacteria	Proteobacteria	Gammaproteobacteria	Pseudomonadales	Marinobacteraceae	Marinobacter
ASV_2953	Bin10	4.53938e-05	Bacteria	Proteobacteria	Gammaproteobacteria	Pseudomonadales	Marinobacteraceae	Marinobacter
ASV_1426	Bin10	4.31257e-05	Bacteria	Proteobacteria	Gammaproteobacteria	Pseudomonadales	Marinobacteraceae	Marinobacter
ASV_1513	Bin10	4.00671e-05	Bacteria	Proteobacteria	Gammaproteobacteria	Pseudomonadales	Marinobacteraceae	Marinobacter
ASV_3668	Bin10	3.95276e-05	Bacteria	Proteobacteria	Gammaproteobacteria	Pseudomonadales	Hahellaceae	Hahella
ASV_2522	Bin10	3.949e-05	Bacteria	Proteobacteria	Gammaproteobacteria	Pseudomonadales	Marinobacteraceae	Marinobacter
ASV_2385	Bin10	3.60182e-05	Bacteria	Proteobacteria	Gammaproteobacteria	Pseudomonadales	Marinobacteraceae	Marinobacter
ASV_3540	Bin10	2.97667e-05	Bacteria	Proteobacteria	Gammaproteobacteria	Pseudomonadales	Hahellaceae	Hahella
ASV_2896	Bin10	2.84862e-05	Bacteria	Proteobacteria	Gammaproteobacteria	Pseudomonadales	Hahellaceae	Hahella
ASV_3195	Bin10	2.71834e-05	Bacteria	Proteobacteria	Gammaproteobacteria	Pseudomonadales	Hahellaceae	Hahella
ASV_3518	Bin10	2.39735e-05	Bacteria	Proteobacteria	Gammaproteobacteria	Pseudomonadales	Marinobacteraceae	Marinobacter
ASV_3261	Bin10	2.30602e-05	Bacteria	Proteobacteria	Gammaproteobacteria	Pseudomonadales	Marinobacteraceae	Marinobacter
ASV_3468	Bin10	2.29506e-05	Bacteria	Proteobacteria	Gammaproteobacteria	Pseudomonadales	Marinobacteraceae	Marinobacter
ASV_3519	Bin10	1.88138e-05	Bacteria	Proteobacteria	Gammaproteobacteria	Pseudomonadales	Marinobacteraceae	Marinobacter
ASV_3941	Bin10	1.85957e-05	Bacteria	Proteobacteria	Gammaproteobacteria	Pseudomonadales	Marinobacteraceae	Marinobacter
ASV_3940	Bin10	1.57021e-05	Bacteria	Proteobacteria	Gammaproteobacteria	Pseudomonadales	Marinobacteraceae	Marinobacter
ASV_4408	Bin10	1.33669e-05	Bacteria	Proteobacteria	Gammaproteobacteria	Pseudomonadales	Marinobacteraceae	Marinobacter
ASV_5155	Bin10	1.10344e-05	Bacteria	Proteobacteria	Gammaproteobacteria	Pseudomonadales	Marinobacteraceae	Marinobacter
ASV_5725	Bin10	7.28021e-06	Bacteria	Proteobacteria	Gammaproteobacteria	Pseudomonadales	Marinobacteraceae	Marinobacter
ASV_5067	Bin10	7.24683e-06	Bacteria	Proteobacteria	Gammaproteobacteria	Pseudomonadales	Marinobacteraceae	Marinobacter
ASV_5627	Bin10	7.04595e-06	Bacteria	Proteobacteria	Gammaproteobacteria	Pseudomonadales	Marinobacteraceae	Marinobacter
ASV_5068	Bin10	5.98677e-06	Bacteria	Proteobacteria	Gammaproteobacteria	Pseudomonadales	Marinobacteraceae	Marinobacter
ASV_636	Bin11	0.000440159	Bacteria	Proteobacteria	Gammaproteobacteria	Pseudomonadales	Pseudomonadaceae	Pseudomonas	uncultured bacterium	837	837	1	0	0.9914	DQ521557.1
ASV_723	Bin11	0.00034138	Bacteria	Proteobacteria	Gammaproteobacteria	Pseudomonadales	Pseudomonadaceae	Pseudomonas	uncultured bacterium	837	837	1	0	0.9914	DQ521557.1
ASV_724	Bin11	0.000293868	Bacteria	Proteobacteria	Gammaproteobacteria	Pseudomonadales	Pseudomonadaceae	Pseudomonas	uncultured bacterium	832	832	1	0	0.9892	KM870361.1
ASV_606	Bin11	0.000274519	Bacteria	Proteobacteria	Gammaproteobacteria	Pseudomonadales	Pseudomonadaceae	Pseudomonas
ASV_958	Bin11	0.000265621	Bacteria	Proteobacteria	Gammaproteobacteria	Pseudomonadales	Pseudomonadaceae	Pseudomonas
ASV_1078	Bin11	0.000243225	Bacteria	Proteobacteria	Gammaproteobacteria	Pseudomonadales	Pseudomonadaceae	Pseudomonas
ASV_912	Bin11	0.000222978	Bacteria	Proteobacteria	Gammaproteobacteria	Pseudomonadales	Pseudomonadaceae	Pseudomonas
ASV_1071	Bin11	0.00020512	Bacteria	Proteobacteria	Gammaproteobacteria	Pseudomonadales	Pseudomonadaceae	Pseudomonas
ASV_1040	Bin11	0.000202771	Bacteria	Proteobacteria	Gammaproteobacteria	Pseudomonadales	Pseudomonadaceae	Pseudomonas
ASV_1268	Bin11	0.000188849	Bacteria	Proteobacteria	Gammaproteobacteria	Pseudomonadales	Pseudomonadaceae	Pseudomonas
ASV_1393	Bin11	0.00014895	Bacteria	Proteobacteria	Gammaproteobacteria	Pseudomonadales	Pseudomonadaceae	Pseudomonas
ASV_1366	Bin11	0.000141891	Bacteria	Proteobacteria	Gammaproteobacteria	Pseudomonadales	Pseudomonadaceae	Pseudomonas
ASV_1254	Bin11	0.000135236	Bacteria	Proteobacteria	Gammaproteobacteria	Pseudomonadales	Pseudomonadaceae	Pseudomonas
ASV_1354	Bin11	0.000128059	Bacteria	Proteobacteria	Gammaproteobacteria	Pseudomonadales	Pseudomonadaceae	Pseudomonas
ASV_1321	Bin11	9.8273e-05	Bacteria	Proteobacteria	Gammaproteobacteria	Pseudomonadales	Pseudomonadaceae	Pseudomonas
ASV_1545	Bin11	9.22715e-05	Bacteria	Proteobacteria	Gammaproteobacteria	Pseudomonadales	Pseudomonadaceae	Pseudomonas
ASV_1375	Bin11	8.6962e-05	Bacteria	Proteobacteria	Gammaproteobacteria	Pseudomonadales	Pseudomonadaceae	Pseudomonas
ASV_1255	Bin11	8.61357e-05	Bacteria	Proteobacteria	Gammaproteobacteria	Pseudomonadales	Pseudomonadaceae	Pseudomonas
ASV_1309	Bin11	8.3392e-05	Bacteria	Proteobacteria	Gammaproteobacteria	Pseudomonadales	Pseudomonadaceae	NA
ASV_1858	Bin11	7.53147e-05	Bacteria	Proteobacteria	Gammaproteobacteria	Pseudomonadales	Pseudomonadaceae	Pseudomonas
ASV_1341	Bin11	7.30122e-05	Bacteria	Proteobacteria	Gammaproteobacteria	Pseudomonadales	Pseudomonadaceae	Pseudomonas
ASV_1312	Bin11	7.22765e-05	Bacteria	Proteobacteria	Gammaproteobacteria	Pseudomonadales	Pseudomonadaceae	Pseudomonas
ASV_1614	Bin11	7.18971e-05	Bacteria	Proteobacteria	Gammaproteobacteria	Pseudomonadales	Pseudomonadaceae	Pseudomonas
ASV_2132	Bin11	6.27501e-05	Bacteria	Proteobacteria	Gammaproteobacteria	Pseudomonadales	Pseudomonadaceae	Pseudomonas
ASV_1951	Bin11	5.728e-05	Bacteria	Proteobacteria	Gammaproteobacteria	Pseudomonadales	Pseudomonadaceae	Pseudomonas
ASV_1524	Bin11	4.71263e-05	Bacteria	Proteobacteria	Gammaproteobacteria	Pseudomonadales	Pseudomonadaceae	Pseudomonas
ASV_1842	Bin11	3.87821e-05	Bacteria	Proteobacteria	Gammaproteobacteria	Pseudomonadales	Pseudomonadaceae	Pseudomonas
ASV_1776	Bin11	3.65809e-05	Bacteria	Proteobacteria	Gammaproteobacteria	Pseudomonadales	Pseudomonadaceae	Pseudomonas
ASV_3016	Bin11	2.7916e-05	Bacteria	Proteobacteria	Gammaproteobacteria	Pseudomonadales	Pseudomonadaceae	Pseudomonas
ASV_1448	Bin11	2.63934e-05	Bacteria	Proteobacteria	Gammaproteobacteria	Pseudomonadales	Pseudomonadaceae	Pseudomonas
ASV_1924	Bin11	2.61543e-05	Bacteria	Proteobacteria	Gammaproteobacteria	Pseudomonadales	Pseudomonadaceae	Pseudomonas
ASV_3704	Bin11	2.54829e-05	Bacteria	Proteobacteria	Gammaproteobacteria	Pseudomonadales	Pseudomonadaceae	Pseudomonas
ASV_2666	Bin11	2.47004e-05	Bacteria	Proteobacteria	Gammaproteobacteria	Pseudomonadales	Pseudomonadaceae	Pseudomonas
ASV_2145	Bin11	2.34167e-05	Bacteria	Proteobacteria	Gammaproteobacteria	Pseudomonadales	Pseudomonadaceae	Pseudomonas
ASV_2201	Bin11	1.44245e-05	Bacteria	Proteobacteria	Gammaproteobacteria	Pseudomonadales	Pseudomonadaceae	Pseudomonas
ASV_4603	Bin11	1.39996e-05	Bacteria	Proteobacteria	Gammaproteobacteria	Pseudomonadales	Pseudomonadaceae	Pseudomonas
ASV_5274	Bin11	8.85744e-06	Bacteria	Proteobacteria	Gammaproteobacteria	Pseudomonadales	Pseudomonadaceae	Pseudomonas
ASV_5996	Bin11	8.7962e-06	Bacteria	Proteobacteria	Gammaproteobacteria	Pseudomonadales	Pseudomonadaceae	NA
ASV_6029	Bin11	7.92037e-06	Bacteria	Proteobacteria	Gammaproteobacteria	Pseudomonadales	NA	NA
ASV_340	Bin12	0.000807256	Bacteria	Proteobacteria	Gammaproteobacteria	Nitrosococcales	Methylophagaceae	NA	uncultured bacterium	832	832	1	0	0.9892	EU287286.1
ASV_399	Bin12	0.000690058	Bacteria	Proteobacteria	Gammaproteobacteria	Enterobacterales	Psychromonadaceae	Motilimonas	uncultured Gammaproteobacteria bacterium	789	789	0.91	0	1	MH728637.1
ASV_576	Bin12	0.000511161	Bacteria	Proteobacteria	Gammaproteobacteria	Nitrosococcales	Methylophagaceae	NA	uncultured bacterium	837	837	1	0	0.9914	EU287286.1
ASV_742	Bin12	0.000469969	Bacteria	Proteobacteria	Gammaproteobacteria	Enterobacterales	Alteromonadaceae	Glaciecola
ASV_749	Bin12	0.000460147	Bacteria	Proteobacteria	Gammaproteobacteria	Enterobacterales	Psychromonadaceae	Motilimonas
ASV_567	Bin12	0.000446169	Bacteria	Proteobacteria	Gammaproteobacteria	Enterobacterales	Psychromonadaceae	Motilimonas
ASV_799	Bin12	0.000379651	Bacteria	Proteobacteria	Gammaproteobacteria	Enterobacterales	Psychromonadaceae	Motilimonas
ASV_1096	Bin12	0.000344785	Bacteria	Proteobacteria	Gammaproteobacteria	Enterobacterales	Psychromonadaceae	Motilimonas
ASV_786	Bin12	0.000341292	Bacteria	Proteobacteria	Gammaproteobacteria	Enterobacterales	Psychromonadaceae	Motilimonas
ASV_735	Bin12	0.000337966	Bacteria	Proteobacteria	Gammaproteobacteria	Nitrosococcales	Methylophagaceae	NA
ASV_764	Bin12	0.000328591	Bacteria	Proteobacteria	Gammaproteobacteria	Enterobacterales	Psychromonadaceae	Motilimonas
ASV_1165	Bin12	0.000309817	Bacteria	Proteobacteria	Gammaproteobacteria	Enterobacterales	Psychromonadaceae	Motilimonas
ASV_940	Bin12	0.000259692	Bacteria	Proteobacteria	Gammaproteobacteria	Enterobacterales	Alteromonadaceae	Paraglaciecola
ASV_865	Bin12	0.000246241	Bacteria	Proteobacteria	Gammaproteobacteria	Enterobacterales	Alteromonadaceae	Paraglaciecola
ASV_1022	Bin12	0.000241358	Bacteria	Proteobacteria	Gammaproteobacteria	Enterobacterales	Psychromonadaceae	Motilimonas
ASV_854	Bin12	0.00021605	Bacteria	Proteobacteria	Gammaproteobacteria	Nitrosococcales	Methylophagaceae	NA
ASV_934	Bin12	0.000211282	Bacteria	Proteobacteria	Gammaproteobacteria	Nitrosococcales	Methylophagaceae	NA
ASV_1454	Bin12	0.000197232	Bacteria	Proteobacteria	Gammaproteobacteria	Enterobacterales	Alteromonadaceae	Paraglaciecola
ASV_1073	Bin12	0.000195602	Bacteria	Proteobacteria	Gammaproteobacteria	Nitrosococcales	Methylophagaceae	NA
ASV_1148	Bin12	0.000170491	Bacteria	Proteobacteria	Gammaproteobacteria	Nitrosococcales	Methylophagaceae	NA
ASV_2469	Bin12	0.00016489	Bacteria	Proteobacteria	Gammaproteobacteria	Enterobacterales	Colwelliaceae	Colwellia
ASV_1043	Bin12	0.000161354	Bacteria	Proteobacteria	Gammaproteobacteria	Enterobacterales	Alteromonadaceae	Glaciecola
ASV_1547	Bin12	0.000129958	Bacteria	Proteobacteria	Gammaproteobacteria	Nitrosococcales	Methylophagaceae	NA
ASV_1419	Bin12	0.000127952	Bacteria	Proteobacteria	Gammaproteobacteria	Enterobacterales	Alteromonadaceae	Paraglaciecola
ASV_1440	Bin12	0.000121704	Bacteria	Proteobacteria	Gammaproteobacteria	Enterobacterales	Alteromonadaceae	Paraglaciecola
ASV_1377	Bin12	0.000119738	Bacteria	Proteobacteria	Gammaproteobacteria	Enterobacterales	Alteromonadaceae	Paraglaciecola
ASV_1429	Bin12	0.000110114	Bacteria	Proteobacteria	Gammaproteobacteria	Enterobacterales	Alteromonadaceae	Paraglaciecola
ASV_1702	Bin12	0.000100483	Bacteria	Proteobacteria	Gammaproteobacteria	Nitrosococcales	Methylophagaceae	NA
ASV_1383	Bin12	9.99665e-05	Bacteria	Proteobacteria	Gammaproteobacteria	Nitrosococcales	Methylophagaceae	NA
ASV_1530	Bin12	9.07867e-05	Bacteria	Proteobacteria	Gammaproteobacteria	Enterobacterales	Alteromonadaceae	Glaciecola
ASV_1638	Bin12	9.05356e-05	Bacteria	Proteobacteria	Gammaproteobacteria	Nitrosococcales	Methylophagaceae	NA
ASV_1695	Bin12	9.02318e-05	Bacteria	Proteobacteria	Gammaproteobacteria	Nitrosococcales	Methylophagaceae	NA
ASV_1563	Bin12	7.8772e-05	Bacteria	Proteobacteria	Gammaproteobacteria	Nitrosococcales	Methylophagaceae	NA
ASV_1726	Bin12	7.41124e-05	Bacteria	Proteobacteria	Gammaproteobacteria	Enterobacterales	Aeromonadaceae	Oceanisphaera
ASV_1532	Bin12	7.14122e-05	Bacteria	Proteobacteria	Gammaproteobacteria	Enterobacterales	Psychromonadaceae	Motilimonas
ASV_1797	Bin12	7.07919e-05	Bacteria	Proteobacteria	Gammaproteobacteria	Enterobacterales	Colwelliaceae	Colwellia
ASV_1954	Bin12	7.01967e-05	Bacteria	Proteobacteria	Gammaproteobacteria	Enterobacterales	Colwelliaceae	Colwellia
ASV_1897	Bin12	6.97853e-05	Bacteria	Proteobacteria	Gammaproteobacteria	Enterobacterales	Alteromonadaceae	Paraglaciecola
ASV_2880	Bin12	6.67054e-05	Bacteria	Proteobacteria	Gammaproteobacteria	Nitrosococcales	Methylophagaceae	NA
ASV_1939	Bin12	6.33076e-05	Bacteria	Proteobacteria	Gammaproteobacteria	Nitrosococcales	Methylophagaceae	NA
ASV_2567	Bin12	6.29917e-05	Bacteria	Proteobacteria	Gammaproteobacteria	Enterobacterales	Alteromonadaceae	Paraglaciecola
ASV_2069	Bin12	6.21838e-05	Bacteria	Proteobacteria	Gammaproteobacteria	Enterobacterales	Psychromonadaceae	Motilimonas
ASV_2037	Bin12	6.08295e-05	Bacteria	Proteobacteria	Gammaproteobacteria	Enterobacterales	Alteromonadaceae	Paraglaciecola
ASV_1955	Bin12	5.84024e-05	Bacteria	Proteobacteria	Gammaproteobacteria	Nitrosococcales	Methylophagaceae	NA
ASV_2310	Bin12	5.55667e-05	Bacteria	Proteobacteria	Gammaproteobacteria	Enterobacterales	Colwelliaceae	Colwellia
ASV_2012	Bin12	5.54849e-05	Bacteria	Proteobacteria	Gammaproteobacteria	Enterobacterales	Colwelliaceae	Colwellia
ASV_1780	Bin12	5.42868e-05	Bacteria	Proteobacteria	Gammaproteobacteria	Enterobacterales	Alteromonadaceae	Paraglaciecola
ASV_2396	Bin12	5.27841e-05	Bacteria	Proteobacteria	Gammaproteobacteria	Enterobacterales	Alteromonadaceae	Paraglaciecola
ASV_2124	Bin12	5.01789e-05	Bacteria	Proteobacteria	Gammaproteobacteria	Enterobacterales	Alteromonadaceae	Paraglaciecola
ASV_2307	Bin12	4.87563e-05	Bacteria	Proteobacteria	Gammaproteobacteria	Enterobacterales	Psychromonadaceae	Motilimonas
ASV_2504	Bin12	4.79195e-05	Bacteria	Proteobacteria	Gammaproteobacteria	Enterobacterales	Colwelliaceae	Colwellia
ASV_2502	Bin12	4.12763e-05	Bacteria	Proteobacteria	Gammaproteobacteria	Enterobacterales	Psychromonadaceae	Motilimonas
ASV_3012	Bin12	3.98993e-05	Bacteria	Proteobacteria	Gammaproteobacteria	Enterobacterales	Alteromonadaceae	Paraglaciecola
ASV_2531	Bin12	3.52704e-05	Bacteria	Proteobacteria	Gammaproteobacteria	Pseudomonadales	Spongiibacteraceae	Zhongshania
ASV_2927	Bin12	3.40556e-05	Bacteria	Proteobacteria	Gammaproteobacteria	Enterobacterales	Colwelliaceae	Colwellia
ASV_2826	Bin12	3.21314e-05	Bacteria	Proteobacteria	Gammaproteobacteria	Enterobacterales	Psychromonadaceae	Motilimonas
ASV_2760	Bin12	2.85758e-05	Bacteria	Proteobacteria	Gammaproteobacteria	Enterobacterales	Colwelliaceae	Colwellia
ASV_2254	Bin12	2.7468e-05	Bacteria	Proteobacteria	Gammaproteobacteria	Enterobacterales	Aeromonadaceae	Oceanisphaera
ASV_5640	Bin12	9.32724e-06	Bacteria	Proteobacteria	Gammaproteobacteria	Pseudomonadales	Cellvibrionaceae	Cellvibrio
ASV_328	Bin13	0.00106781	Bacteria	Proteobacteria	Gammaproteobacteria	Burkholderiales	Comamonadaceae	Hydrogenophaga	uncultured bacterium	848	848	1	0	0.9957	JX948616.1
ASV_427	Bin13	0.000695304	Bacteria	Proteobacteria	Gammaproteobacteria	Burkholderiales	Comamonadaceae	Hydrogenophaga	uncultured bacterium	854	854	1	0	0.9978	JX948616.1
ASV_439	Bin13	0.000587974	Bacteria	Proteobacteria	Gammaproteobacteria	Burkholderiales	Comamonadaceae	Hydrogenophaga	uncultured bacterium	843	843	1	0	0.9935	JX948616.1
ASV_562	Bin13	0.000512508	Bacteria	Proteobacteria	Gammaproteobacteria	Burkholderiales	Comamonadaceae	Hydrogenophaga
ASV_514	Bin13	0.000485938	Bacteria	Proteobacteria	Gammaproteobacteria	Burkholderiales	Comamonadaceae	Hydrogenophaga
ASV_575	Bin13	0.000400346	Bacteria	Proteobacteria	Gammaproteobacteria	Burkholderiales	Comamonadaceae	Hydrogenophaga
ASV_609	Bin13	0.000365384	Bacteria	Proteobacteria	Gammaproteobacteria	Burkholderiales	Comamonadaceae	Hydrogenophaga
ASV_772	Bin13	0.000273643	Bacteria	Proteobacteria	Gammaproteobacteria	Burkholderiales	Comamonadaceae	Hydrogenophaga
ASV_837	Bin13	0.00024676	Bacteria	Proteobacteria	Gammaproteobacteria	Burkholderiales	Comamonadaceae	Hydrogenophaga
ASV_1000	Bin13	0.00024464	Bacteria	Proteobacteria	Gammaproteobacteria	Burkholderiales	Comamonadaceae	Hydrogenophaga
ASV_1323	Bin13	0.000243444	Bacteria	Proteobacteria	Gammaproteobacteria	Xanthomonadales	Rhodanobacteraceae	Dokdonella
ASV_1098	Bin13	0.000205783	Bacteria	Proteobacteria	Gammaproteobacteria	Burkholderiales	Comamonadaceae	Hydrogenophaga
ASV_1068	Bin13	0.000199954	Bacteria	Proteobacteria	Gammaproteobacteria	Burkholderiales	Comamonadaceae	Hydrogenophaga
ASV_1151	Bin13	0.000161733	Bacteria	Proteobacteria	Gammaproteobacteria	Burkholderiales	Comamonadaceae	Hydrogenophaga
ASV_1030	Bin13	0.000147059	Bacteria	Proteobacteria	Gammaproteobacteria	Xanthomonadales	Xanthomonadaceae	Thermomonas
ASV_1249	Bin13	0.000144367	Bacteria	Proteobacteria	Gammaproteobacteria	Burkholderiales	Comamonadaceae	Hydrogenophaga
ASV_1350	Bin13	0.000137807	Bacteria	Proteobacteria	Gammaproteobacteria	Burkholderiales	Comamonadaceae	Hydrogenophaga
ASV_1327	Bin13	0.000135131	Bacteria	Proteobacteria	Gammaproteobacteria	Burkholderiales	Comamonadaceae	Hydrogenophaga
ASV_1365	Bin13	0.000123953	Bacteria	Proteobacteria	Gammaproteobacteria	Burkholderiales	Comamonadaceae	Hydrogenophaga
ASV_1348	Bin13	0.000123155	Bacteria	Proteobacteria	Gammaproteobacteria	Burkholderiales	Comamonadaceae	Hydrogenophaga
ASV_1604	Bin13	0.000118997	Bacteria	Proteobacteria	Gammaproteobacteria	Burkholderiales	Oxalobacteraceae	NA
ASV_1234	Bin13	0.000118445	Bacteria	Proteobacteria	Gammaproteobacteria	Burkholderiales	Oxalobacteraceae	NA
ASV_1144	Bin13	0.000110947	Bacteria	Proteobacteria	Gammaproteobacteria	Burkholderiales	Comamonadaceae	Hydrogenophaga
ASV_1744	Bin13	0.000102776	Bacteria	Proteobacteria	Gammaproteobacteria	Burkholderiales	Comamonadaceae	Hydrogenophaga
ASV_1184	Bin13	9.41975e-05	Bacteria	Proteobacteria	Gammaproteobacteria	Xanthomonadales	Xanthomonadaceae	Lysobacter
ASV_1775	Bin13	8.59361e-05	Bacteria	Proteobacteria	Gammaproteobacteria	Burkholderiales	Burkholderiaceae	Lautropia
ASV_1900	Bin13	7.78272e-05	Bacteria	Proteobacteria	Gammaproteobacteria	Burkholderiales	Comamonadaceae	Hydrogenophaga
ASV_2170	Bin13	6.98842e-05	Bacteria	Proteobacteria	Gammaproteobacteria	Burkholderiales	Oxalobacteraceae	NA
ASV_2073	Bin13	6.67734e-05	Bacteria	Proteobacteria	Gammaproteobacteria	Xanthomonadales	Rhodanobacteraceae	Dokdonella
ASV_3420	Bin13	5.57844e-05	Bacteria	Proteobacteria	Gammaproteobacteria	Xanthomonadales	Xanthomonadaceae	Lysobacter
ASV_2327	Bin13	5.32359e-05	Bacteria	Proteobacteria	Gammaproteobacteria	Burkholderiales	Comamonadaceae	Hydrogenophaga
ASV_2589	Bin13	4.79496e-05	Bacteria	Proteobacteria	Gammaproteobacteria	Burkholderiales	Oxalobacteraceae	NA
ASV_1979	Bin13	4.69967e-05	Bacteria	Proteobacteria	Gammaproteobacteria	Xanthomonadales	Xanthomonadaceae	Lysobacter
ASV_2386	Bin13	4.4842e-05	Bacteria	Proteobacteria	Gammaproteobacteria	Burkholderiales	Comamonadaceae	Hydrogenophaga
ASV_4099	Bin13	4.33197e-05	Bacteria	Proteobacteria	Gammaproteobacteria	Xanthomonadales	Rhodanobacteraceae	Dokdonella
ASV_1235	Bin13	4.32087e-05	Bacteria	Proteobacteria	Gammaproteobacteria	Xanthomonadales	Rhodanobacteraceae	Dokdonella
ASV_2141	Bin13	3.68953e-05	Bacteria	Proteobacteria	Gammaproteobacteria	Xanthomonadales	NA	NA
ASV_3479	Bin13	3.34699e-05	Bacteria	Proteobacteria	Gammaproteobacteria	Xanthomonadales	Rhodanobacteraceae	Dokdonella
ASV_2799	Bin13	2.93473e-05	Bacteria	Proteobacteria	Gammaproteobacteria	Xanthomonadales	Rhodanobacteraceae	Dokdonella
ASV_3725	Bin13	2.697e-05	Bacteria	Proteobacteria	Gammaproteobacteria	Burkholderiales	Comamonadaceae	NA
ASV_2267	Bin13	2.01931e-05	Bacteria	Proteobacteria	Gammaproteobacteria	Xanthomonadales	Xanthomonadaceae	Thermomonas
ASV_3030	Bin13	1.96798e-05	Bacteria	Proteobacteria	Gammaproteobacteria	Xanthomonadales	Rhodanobacteraceae	Dokdonella
ASV_3968	Bin13	1.86739e-05	Bacteria	Proteobacteria	Gammaproteobacteria	Burkholderiales	Comamonadaceae	NA
ASV_4537	Bin13	9.79126e-06	Bacteria	Proteobacteria	Gammaproteobacteria	Xanthomonadales	NA	NA
ASV_5279	Bin13	7.7682e-06	Bacteria	Proteobacteria	Gammaproteobacteria	Burkholderiales	Comamonadaceae	NA
ASV_363	Bin14	0.000655552	Bacteria	Proteobacteria	Gammaproteobacteria	Burkholderiales	Comamonadaceae	Simplicispira	uncultured bacterium	854	854	1	0	0.9978	LR636840.1
ASV_546	Bin14	0.000544679	Bacteria	Proteobacteria	Gammaproteobacteria	Burkholderiales	Comamonadaceae	Simplicispira	uncultured bacterium	859	859	1	0	1	LR636840.1
ASV_574	Bin14	0.000374471	Bacteria	Proteobacteria	Gammaproteobacteria	Burkholderiales	Comamonadaceae	Simplicispira	bacterium rM5	848	848	1	0	0.9957	AB021340.1
ASV_658	Bin14	0.00034683	Bacteria	Proteobacteria	Gammaproteobacteria	Burkholderiales	Comamonadaceae	Simplicispira
ASV_1397	Bin14	0.000300775	Bacteria	Proteobacteria	Gammaproteobacteria	Burkholderiales	Comamonadaceae	NA
ASV_809	Bin14	0.000286156	Bacteria	Proteobacteria	Gammaproteobacteria	Burkholderiales	Comamonadaceae	Simplicispira
ASV_802	Bin14	0.000283207	Bacteria	Proteobacteria	Gammaproteobacteria	Burkholderiales	Comamonadaceae	Simplicispira
ASV_920	Bin14	0.000255538	Bacteria	Proteobacteria	Gammaproteobacteria	Burkholderiales	Comamonadaceae	Simplicispira
ASV_706	Bin14	0.000253073	Bacteria	Proteobacteria	Gammaproteobacteria	Burkholderiales	Comamonadaceae	Simplicispira
ASV_904	Bin14	0.000212724	Bacteria	Proteobacteria	Gammaproteobacteria	Burkholderiales	Comamonadaceae	Simplicispira
ASV_690	Bin14	0.000196893	Bacteria	Proteobacteria	Gammaproteobacteria	Burkholderiales	Comamonadaceae	Simplicispira
ASV_1384	Bin14	0.000164526	Bacteria	Proteobacteria	Gammaproteobacteria	Burkholderiales	Comamonadaceae	Simplicispira
ASV_1199	Bin14	0.000163425	Bacteria	Proteobacteria	Gammaproteobacteria	Burkholderiales	Comamonadaceae	Simplicispira
ASV_1272	Bin14	0.000152699	Bacteria	Proteobacteria	Gammaproteobacteria	Burkholderiales	Comamonadaceae	Simplicispira
ASV_1279	Bin14	0.000151434	Bacteria	Proteobacteria	Gammaproteobacteria	Burkholderiales	Comamonadaceae	Simplicispira
ASV_1166	Bin14	0.000132966	Bacteria	Proteobacteria	Gammaproteobacteria	Burkholderiales	Comamonadaceae	Simplicispira
ASV_1129	Bin14	0.000123348	Bacteria	Proteobacteria	Gammaproteobacteria	Burkholderiales	Comamonadaceae	Simplicispira
ASV_1647	Bin14	0.000108443	Bacteria	Proteobacteria	Gammaproteobacteria	Burkholderiales	Comamonadaceae	Simplicispira
ASV_1305	Bin14	9.98372e-05	Bacteria	Proteobacteria	Gammaproteobacteria	Burkholderiales	Comamonadaceae	Simplicispira
ASV_1605	Bin14	9.07433e-05	Bacteria	Proteobacteria	Gammaproteobacteria	Burkholderiales	Comamonadaceae	Simplicispira
ASV_1615	Bin14	8.82867e-05	Bacteria	Proteobacteria	Gammaproteobacteria	Burkholderiales	Comamonadaceae	NA
ASV_1989	Bin14	8.638e-05	Bacteria	Proteobacteria	Gammaproteobacteria	Burkholderiales	Comamonadaceae	Simplicispira
ASV_2036	Bin14	5.21599e-05	Bacteria	Proteobacteria	Gammaproteobacteria	Burkholderiales	Comamonadaceae	Simplicispira
ASV_1225	Bin14	4.48921e-05	Bacteria	Proteobacteria	Gammaproteobacteria	Burkholderiales	Comamonadaceae	Simplicispira
ASV_2854	Bin14	2.34367e-05	Bacteria	Proteobacteria	Gammaproteobacteria	Burkholderiales	Comamonadaceae	Simplicispira
ASV_2217	Bin14	1.45993e-05	Bacteria	Proteobacteria	Gammaproteobacteria	Burkholderiales	Comamonadaceae	Simplicispira
ASV_34	Bin15	0.00483222	Bacteria	Proteobacteria	Gammaproteobacteria	Burkholderiales	Comamonadaceae	Rhodoferax	uncultured bacterium	843	843	1	0	0.9935	KF771449.1
ASV_61	Bin15	0.00348916	Bacteria	Proteobacteria	Gammaproteobacteria	Burkholderiales	Comamonadaceae	Rhodoferax	uncultured bacterium	848	848	1	0	0.9957	KF771449.1
ASV_72	Bin15	0.00325338	Bacteria	Proteobacteria	Gammaproteobacteria	Burkholderiales	Comamonadaceae	Rhodoferax	uncultured bacterium	843	843	1	0	0.9935	KF771449.1
ASV_70	Bin15	0.00313303	Bacteria	Proteobacteria	Gammaproteobacteria	Burkholderiales	Comamonadaceae	Rhodoferax
ASV_78	Bin15	0.00294684	Bacteria	Proteobacteria	Gammaproteobacteria	Burkholderiales	Comamonadaceae	Rhodoferax
ASV_92	Bin15	0.0028961	Bacteria	Proteobacteria	Gammaproteobacteria	Burkholderiales	Comamonadaceae	Rhodoferax
ASV_89	Bin15	0.00275347	Bacteria	Proteobacteria	Gammaproteobacteria	Burkholderiales	Comamonadaceae	Rhodoferax
ASV_125	Bin15	0.00213885	Bacteria	Proteobacteria	Gammaproteobacteria	Burkholderiales	Comamonadaceae	Rhodoferax
ASV_159	Bin15	0.0019838	Bacteria	Proteobacteria	Gammaproteobacteria	Burkholderiales	Comamonadaceae	Rhodoferax
ASV_167	Bin15	0.00182751	Bacteria	Proteobacteria	Gammaproteobacteria	Burkholderiales	Comamonadaceae	Rhodoferax
ASV_178	Bin15	0.00165444	Bacteria	Proteobacteria	Gammaproteobacteria	Burkholderiales	Comamonadaceae	Rhodoferax
ASV_199	Bin15	0.00165368	Bacteria	Proteobacteria	Gammaproteobacteria	Burkholderiales	Comamonadaceae	Rhodoferax
ASV_184	Bin15	0.0016298	Bacteria	Proteobacteria	Gammaproteobacteria	Burkholderiales	Comamonadaceae	Rhodoferax
ASV_236	Bin15	0.00143148	Bacteria	Proteobacteria	Gammaproteobacteria	Burkholderiales	Comamonadaceae	Rhodoferax
ASV_251	Bin15	0.00124622	Bacteria	Proteobacteria	Gammaproteobacteria	Burkholderiales	Comamonadaceae	Rhodoferax
ASV_255	Bin15	0.00123676	Bacteria	Proteobacteria	Gammaproteobacteria	Burkholderiales	Comamonadaceae	Rhodoferax
ASV_290	Bin15	0.00119341	Bacteria	Proteobacteria	Gammaproteobacteria	Burkholderiales	Comamonadaceae	Rhodoferax
ASV_285	Bin15	0.00119314	Bacteria	Proteobacteria	Gammaproteobacteria	Burkholderiales	Comamonadaceae	Rhodoferax
ASV_298	Bin15	0.00118825	Bacteria	Proteobacteria	Gammaproteobacteria	Burkholderiales	Comamonadaceae	Rhodoferax
ASV_348	Bin15	0.000943975	Bacteria	Proteobacteria	Gammaproteobacteria	Burkholderiales	Comamonadaceae	Rhodoferax
ASV_378	Bin15	0.00086636	Bacteria	Proteobacteria	Gammaproteobacteria	Burkholderiales	Comamonadaceae	Rhodoferax
ASV_429	Bin15	0.000728963	Bacteria	Proteobacteria	Gammaproteobacteria	Burkholderiales	Comamonadaceae	Polaromonas
ASV_466	Bin15	0.000688214	Bacteria	Proteobacteria	Gammaproteobacteria	Burkholderiales	Comamonadaceae	Rhodoferax
ASV_549	Bin15	0.000478368	Bacteria	Proteobacteria	Gammaproteobacteria	Burkholderiales	Comamonadaceae	Polaromonas
ASV_821	Bin15	0.000424941	Bacteria	Proteobacteria	Gammaproteobacteria	Burkholderiales	Comamonadaceae	Polaromonas
ASV_686	Bin15	0.000395145	Bacteria	Proteobacteria	Gammaproteobacteria	Burkholderiales	Comamonadaceae	Polaromonas
ASV_617	Bin15	0.000376912	Bacteria	Proteobacteria	Gammaproteobacteria	Burkholderiales	Comamonadaceae	Polaromonas
ASV_626	Bin15	0.000364587	Bacteria	Proteobacteria	Gammaproteobacteria	Burkholderiales	Comamonadaceae	Polaromonas
ASV_639	Bin15	0.000350283	Bacteria	Proteobacteria	Gammaproteobacteria	Burkholderiales	Comamonadaceae	Polaromonas
ASV_673	Bin15	0.000343357	Bacteria	Proteobacteria	Gammaproteobacteria	Burkholderiales	Comamonadaceae	Polaromonas
ASV_873	Bin15	0.000239688	Bacteria	Proteobacteria	Gammaproteobacteria	Burkholderiales	Comamonadaceae	Polaromonas
ASV_1063	Bin15	0.000217303	Bacteria	Proteobacteria	Gammaproteobacteria	Burkholderiales	Comamonadaceae	Polaromonas
ASV_1215	Bin15	0.000197036	Bacteria	Proteobacteria	Gammaproteobacteria	Burkholderiales	Comamonadaceae	Polaromonas
ASV_1619	Bin15	0.000154737	Bacteria	Proteobacteria	Gammaproteobacteria	Burkholderiales	Comamonadaceae	Polaromonas
ASV_1252	Bin15	0.000150926	Bacteria	Proteobacteria	Gammaproteobacteria	Burkholderiales	Comamonadaceae	Polaromonas
ASV_1770	Bin15	0.000131657	Bacteria	Proteobacteria	Gammaproteobacteria	Burkholderiales	Comamonadaceae	Rhodoferax
ASV_1556	Bin15	0.000129357	Bacteria	Proteobacteria	Gammaproteobacteria	Burkholderiales	Comamonadaceae	Rhodoferax
ASV_1684	Bin15	0.000111665	Bacteria	Proteobacteria	Gammaproteobacteria	Burkholderiales	Comamonadaceae	Rhodoferax
ASV_1788	Bin15	0.000109178	Bacteria	Proteobacteria	Gammaproteobacteria	Burkholderiales	Comamonadaceae	Rhodoferax
ASV_1593	Bin15	0.000107128	Bacteria	Proteobacteria	Gammaproteobacteria	Burkholderiales	Comamonadaceae	Rhodoferax
ASV_1555	Bin15	0.000101076	Bacteria	Proteobacteria	Gammaproteobacteria	Burkholderiales	Comamonadaceae	Rhodoferax
ASV_1649	Bin15	9.72186e-05	Bacteria	Proteobacteria	Gammaproteobacteria	Burkholderiales	Comamonadaceae	Rhodoferax
ASV_1865	Bin15	8.94083e-05	Bacteria	Proteobacteria	Gammaproteobacteria	Burkholderiales	Comamonadaceae	Rhodoferax
ASV_1847	Bin15	8.86803e-05	Bacteria	Proteobacteria	Gammaproteobacteria	Burkholderiales	Comamonadaceae	Polaromonas
ASV_2509	Bin15	8.71157e-05	Bacteria	Proteobacteria	Gammaproteobacteria	Burkholderiales	Comamonadaceae	Rhodoferax
ASV_2041	Bin15	8.4306e-05	Bacteria	Proteobacteria	Gammaproteobacteria	Burkholderiales	Comamonadaceae	Rhodoferax
ASV_1765	Bin15	8.05358e-05	Bacteria	Proteobacteria	Gammaproteobacteria	Burkholderiales	Comamonadaceae	Rhodoferax
ASV_2051	Bin15	7.90418e-05	Bacteria	Proteobacteria	Gammaproteobacteria	Burkholderiales	Comamonadaceae	Rhodoferax
ASV_2242	Bin15	7.7051e-05	Bacteria	Proteobacteria	Gammaproteobacteria	Burkholderiales	Comamonadaceae	Rhodoferax
ASV_1932	Bin15	7.43093e-05	Bacteria	Proteobacteria	Gammaproteobacteria	Burkholderiales	Comamonadaceae	Rhodoferax
ASV_2207	Bin15	7.35939e-05	Bacteria	Proteobacteria	Gammaproteobacteria	Burkholderiales	Comamonadaceae	Polaromonas
ASV_2238	Bin15	6.38265e-05	Bacteria	Proteobacteria	Gammaproteobacteria	Burkholderiales	Comamonadaceae	Rhodoferax
ASV_2264	Bin15	6.3784e-05	Bacteria	Proteobacteria	Gammaproteobacteria	Burkholderiales	Comamonadaceae	Rhodoferax
ASV_2108	Bin15	6.19659e-05	Bacteria	Proteobacteria	Gammaproteobacteria	Burkholderiales	Comamonadaceae	Rhodoferax
ASV_2060	Bin15	6.19272e-05	Bacteria	Proteobacteria	Gammaproteobacteria	Burkholderiales	Comamonadaceae	Rhodoferax
ASV_2085	Bin15	6.1486e-05	Bacteria	Proteobacteria	Gammaproteobacteria	Burkholderiales	Comamonadaceae	Rhodoferax
ASV_2280	Bin15	6.09038e-05	Bacteria	Proteobacteria	Gammaproteobacteria	Burkholderiales	Comamonadaceae	Rhodoferax
ASV_2350	Bin15	5.57196e-05	Bacteria	Proteobacteria	Gammaproteobacteria	Burkholderiales	Comamonadaceae	Rhodoferax
ASV_2727	Bin15	5.45674e-05	Bacteria	Proteobacteria	Gammaproteobacteria	Burkholderiales	Comamonadaceae	Rhodoferax
ASV_2721	Bin15	5.42049e-05	Bacteria	Proteobacteria	Gammaproteobacteria	Burkholderiales	Comamonadaceae	Rhodoferax
ASV_2546	Bin15	5.41258e-05	Bacteria	Proteobacteria	Gammaproteobacteria	Burkholderiales	Comamonadaceae	Rhodoferax
ASV_2451	Bin15	5.37015e-05	Bacteria	Proteobacteria	Gammaproteobacteria	Burkholderiales	Comamonadaceae	Rhodoferax
ASV_2963	Bin15	4.4955e-05	Bacteria	Proteobacteria	Gammaproteobacteria	Burkholderiales	Comamonadaceae	Rhodoferax
ASV_2984	Bin15	4.48439e-05	Bacteria	Proteobacteria	Gammaproteobacteria	Burkholderiales	Comamonadaceae	Rhodoferax
ASV_2703	Bin15	3.93871e-05	Bacteria	Proteobacteria	Gammaproteobacteria	Burkholderiales	Comamonadaceae	Polaromonas
ASV_3760	Bin15	3.16561e-05	Bacteria	Proteobacteria	Gammaproteobacteria	Burkholderiales	Comamonadaceae	Rhodoferax
ASV_3820	Bin15	3.08827e-05	Bacteria	Proteobacteria	Gammaproteobacteria	Burkholderiales	Comamonadaceae	Rhodoferax
ASV_4878	Bin15	2.7361e-05	Bacteria	Proteobacteria	Gammaproteobacteria	Burkholderiales	Comamonadaceae	Rhodoferax
ASV_3675	Bin15	2.70828e-05	Bacteria	Proteobacteria	Gammaproteobacteria	Burkholderiales	Comamonadaceae	Polaromonas
ASV_4974	Bin15	2.59659e-05	Bacteria	Proteobacteria	Gammaproteobacteria	Burkholderiales	Comamonadaceae	Rhodoferax
ASV_3726	Bin15	2.24873e-05	Bacteria	Proteobacteria	Gammaproteobacteria	Burkholderiales	Comamonadaceae	Rhodoferax
ASV_3673	Bin15	2.09733e-05	Bacteria	Proteobacteria	Gammaproteobacteria	Burkholderiales	Comamonadaceae	Rhodoferax
ASV_4197	Bin15	2.04348e-05	Bacteria	Proteobacteria	Gammaproteobacteria	Burkholderiales	Comamonadaceae	Polaromonas
ASV_4086	Bin15	1.86115e-05	Bacteria	Proteobacteria	Gammaproteobacteria	Burkholderiales	Comamonadaceae	Rhodoferax
ASV_4180	Bin15	1.77387e-05	Bacteria	Proteobacteria	Gammaproteobacteria	Burkholderiales	Comamonadaceae	Rhodoferax
ASV_4787	Bin15	1.71475e-05	Bacteria	Proteobacteria	Gammaproteobacteria	Burkholderiales	Comamonadaceae	Polaromonas
ASV_3667	Bin15	1.66875e-05	Bacteria	Proteobacteria	Gammaproteobacteria	Burkholderiales	Comamonadaceae	Rhodoferax
ASV_4445	Bin15	1.4868e-05	Bacteria	Proteobacteria	Gammaproteobacteria	Burkholderiales	Comamonadaceae	Polaromonas
ASV_4701	Bin15	1.2751e-05	Bacteria	Proteobacteria	Gammaproteobacteria	Burkholderiales	Comamonadaceae	Polaromonas
ASV_4771	Bin15	1.19413e-05	Bacteria	Proteobacteria	Gammaproteobacteria	Burkholderiales	Comamonadaceae	Rhodoferax
ASV_5079	Bin15	1.08822e-05	Bacteria	Proteobacteria	Gammaproteobacteria	Burkholderiales	Comamonadaceae	Polaromonas
ASV_4939	Bin15	1.00667e-05	Bacteria	Proteobacteria	Gammaproteobacteria	Burkholderiales	Comamonadaceae	Rhodoferax
ASV_5039	Bin15	8.85787e-06	Bacteria	Proteobacteria	Gammaproteobacteria	Burkholderiales	Comamonadaceae	Rhodoferax
ASV_5456	Bin15	6.6613e-06	Bacteria	Proteobacteria	Gammaproteobacteria	Burkholderiales	Comamonadaceae	Rhodoferax
ASV_5144	Bin15	3.92133e-06	Bacteria	Proteobacteria	Gammaproteobacteria	Burkholderiales	Comamonadaceae	Polaromonas
ASV_170	Bin16	0.00115165	Bacteria	Proteobacteria	Gammaproteobacteria	Burkholderiales	Comamonadaceae	Rhodoferax	uncultured bacterium	841	841	1	0	0.9935	HQ272326.1
ASV_384	Bin16	0.000731599	Bacteria	Proteobacteria	Gammaproteobacteria	Burkholderiales	Comamonadaceae	NA	uncultured bacterium	846	846	1	0	0.9957	HQ272326.1
ASV_355	Bin16	0.000572383	Bacteria	Proteobacteria	Gammaproteobacteria	Burkholderiales	Comamonadaceae	NA	uncultured bacterium	835	835	1	0	0.9914	HQ272326.1
ASV_334	Bin16	0.000568611	Bacteria	Proteobacteria	Gammaproteobacteria	Burkholderiales	Comamonadaceae	NA
ASV_326	Bin16	0.000550079	Bacteria	Proteobacteria	Gammaproteobacteria	Burkholderiales	Comamonadaceae	NA
ASV_510	Bin16	0.000401983	Bacteria	Proteobacteria	Gammaproteobacteria	Burkholderiales	Comamonadaceae	NA
ASV_407	Bin16	0.000398782	Bacteria	Proteobacteria	Gammaproteobacteria	Burkholderiales	Comamonadaceae	NA
ASV_648	Bin16	0.000346983	Bacteria	Proteobacteria	Gammaproteobacteria	Burkholderiales	Comamonadaceae	NA
ASV_536	Bin16	0.000331117	Bacteria	Proteobacteria	Gammaproteobacteria	Burkholderiales	Comamonadaceae	NA
ASV_559	Bin16	0.000287037	Bacteria	Proteobacteria	Gammaproteobacteria	Burkholderiales	Comamonadaceae	NA
ASV_796	Bin16	0.00027975	Bacteria	Proteobacteria	Gammaproteobacteria	Burkholderiales	Comamonadaceae	NA
ASV_453	Bin16	0.000276046	Bacteria	Proteobacteria	Gammaproteobacteria	Burkholderiales	Comamonadaceae	NA
ASV_765	Bin16	0.000267245	Bacteria	Proteobacteria	Gammaproteobacteria	Burkholderiales	Comamonadaceae	NA
ASV_580	Bin16	0.000228698	Bacteria	Proteobacteria	Gammaproteobacteria	Burkholderiales	Comamonadaceae	NA
ASV_859	Bin16	0.000178256	Bacteria	Proteobacteria	Gammaproteobacteria	Burkholderiales	Comamonadaceae	NA
ASV_1232	Bin16	0.000172433	Bacteria	Proteobacteria	Gammaproteobacteria	Burkholderiales	Comamonadaceae	Rhodoferax
ASV_769	Bin16	0.000166847	Bacteria	Proteobacteria	Gammaproteobacteria	Burkholderiales	Comamonadaceae	NA
ASV_555	Bin16	0.000159449	Bacteria	Proteobacteria	Gammaproteobacteria	Burkholderiales	Comamonadaceae	NA
ASV_878	Bin16	0.00015093	Bacteria	Proteobacteria	Gammaproteobacteria	Burkholderiales	Comamonadaceae	NA
ASV_791	Bin16	0.00014332	Bacteria	Proteobacteria	Gammaproteobacteria	Burkholderiales	Comamonadaceae	NA
ASV_1646	Bin16	0.00010846	Bacteria	Proteobacteria	Gammaproteobacteria	Burkholderiales	Comamonadaceae	Rhodoferax
ASV_1637	Bin16	6.59653e-05	Bacteria	Proteobacteria	Gammaproteobacteria	Burkholderiales	Comamonadaceae	NA
ASV_1502	Bin16	4.7098e-05	Bacteria	Proteobacteria	Gammaproteobacteria	Burkholderiales	Comamonadaceae	NA
ASV_1936	Bin16	4.42543e-05	Bacteria	Proteobacteria	Gammaproteobacteria	Burkholderiales	Comamonadaceae	NA
ASV_2074	Bin16	4.23286e-05	Bacteria	Proteobacteria	Gammaproteobacteria	Burkholderiales	Comamonadaceae	NA
ASV_1640	Bin16	4.20555e-05	Bacteria	Proteobacteria	Gammaproteobacteria	Burkholderiales	Comamonadaceae	NA
ASV_2133	Bin16	3.59173e-05	Bacteria	Proteobacteria	Gammaproteobacteria	Burkholderiales	Comamonadaceae	NA
ASV_1584	Bin16	3.43195e-05	Bacteria	Proteobacteria	Gammaproteobacteria	Burkholderiales	Comamonadaceae	NA
ASV_2599	Bin16	3.18935e-05	Bacteria	Proteobacteria	Gammaproteobacteria	Burkholderiales	Comamonadaceae	NA
ASV_2693	Bin16	2.68902e-05	Bacteria	Proteobacteria	Gammaproteobacteria	Burkholderiales	Comamonadaceae	NA
ASV_2822	Bin16	2.45069e-05	Bacteria	Proteobacteria	Gammaproteobacteria	Burkholderiales	Comamonadaceae	NA
ASV_4016	Bin16	1.94243e-05	Bacteria	Proteobacteria	Gammaproteobacteria	Burkholderiales	Comamonadaceae	Rhodoferax
ASV_3042	Bin16	1.83911e-05	Bacteria	Proteobacteria	Gammaproteobacteria	Burkholderiales	Comamonadaceae	NA
ASV_3260	Bin16	1.63942e-05	Bacteria	Proteobacteria	Gammaproteobacteria	Burkholderiales	Comamonadaceae	NA
ASV_4	Bin17	0.00783456	Bacteria	Proteobacteria	Gammaproteobacteria	Burkholderiales	Comamonadaceae	Polaromonas	uncultured bacterium	859	859	1	0	1	JQ370434.2
ASV_10	Bin17	0.00619481	Bacteria	Proteobacteria	Gammaproteobacteria	Burkholderiales	Comamonadaceae	Polaromonas	Polaromonas sp.	859	859	1	0	1	MT585914.1
ASV_15	Bin17	0.00564273	Bacteria	Proteobacteria	Gammaproteobacteria	Burkholderiales	Comamonadaceae	Polaromonas	Polaromonas sp.	854	854	1	0	0.9978	MT585914.1
ASV_18	Bin17	0.00557853	Bacteria	Proteobacteria	Gammaproteobacteria	Burkholderiales	Comamonadaceae	Polaromonas
ASV_25	Bin17	0.00466746	Bacteria	Proteobacteria	Gammaproteobacteria	Burkholderiales	Comamonadaceae	Polaromonas
ASV_27	Bin17	0.00464023	Bacteria	Proteobacteria	Gammaproteobacteria	Burkholderiales	Comamonadaceae	Polaromonas
ASV_28	Bin17	0.00420072	Bacteria	Proteobacteria	Gammaproteobacteria	Burkholderiales	Comamonadaceae	Polaromonas
ASV_36	Bin17	0.00410122	Bacteria	Proteobacteria	Gammaproteobacteria	Burkholderiales	Comamonadaceae	Polaromonas
ASV_63	Bin17	0.00374243	Bacteria	Proteobacteria	Gammaproteobacteria	Burkholderiales	Comamonadaceae	Polaromonas
ASV_53	Bin17	0.00352263	Bacteria	Proteobacteria	Gammaproteobacteria	Burkholderiales	Comamonadaceae	Polaromonas
ASV_60	Bin17	0.0033408	Bacteria	Proteobacteria	Gammaproteobacteria	Burkholderiales	Comamonadaceae	Polaromonas
ASV_69	Bin17	0.00319665	Bacteria	Proteobacteria	Gammaproteobacteria	Burkholderiales	Comamonadaceae	Polaromonas
ASV_76	Bin17	0.00272238	Bacteria	Proteobacteria	Gammaproteobacteria	Burkholderiales	Comamonadaceae	Polaromonas
ASV_75	Bin17	0.00271234	Bacteria	Proteobacteria	Gammaproteobacteria	Burkholderiales	Comamonadaceae	Polaromonas
ASV_111	Bin17	0.0024588	Bacteria	Proteobacteria	Gammaproteobacteria	Burkholderiales	Comamonadaceae	Polaromonas
ASV_114	Bin17	0.00238946	Bacteria	Proteobacteria	Gammaproteobacteria	Burkholderiales	Comamonadaceae	Polaromonas
ASV_117	Bin17	0.00235635	Bacteria	Proteobacteria	Gammaproteobacteria	Burkholderiales	Comamonadaceae	Polaromonas
ASV_109	Bin17	0.00232437	Bacteria	Proteobacteria	Gammaproteobacteria	Burkholderiales	Comamonadaceae	Polaromonas
ASV_101	Bin17	0.0022725	Bacteria	Proteobacteria	Gammaproteobacteria	Burkholderiales	Comamonadaceae	Polaromonas
ASV_118	Bin17	0.00215331	Bacteria	Proteobacteria	Gammaproteobacteria	Burkholderiales	Comamonadaceae	Polaromonas
ASV_182	Bin17	0.00210489	Bacteria	Proteobacteria	Gammaproteobacteria	Burkholderiales	Comamonadaceae	Polaromonas
ASV_151	Bin17	0.00187601	Bacteria	Proteobacteria	Gammaproteobacteria	Burkholderiales	Comamonadaceae	Polaromonas
ASV_143	Bin17	0.00183635	Bacteria	Proteobacteria	Gammaproteobacteria	Burkholderiales	Comamonadaceae	Polaromonas
ASV_161	Bin17	0.00177771	Bacteria	Proteobacteria	Gammaproteobacteria	Burkholderiales	Comamonadaceae	Polaromonas
ASV_174	Bin17	0.00177311	Bacteria	Proteobacteria	Gammaproteobacteria	Burkholderiales	Comamonadaceae	Polaromonas
ASV_173	Bin17	0.00166904	Bacteria	Proteobacteria	Gammaproteobacteria	Burkholderiales	Comamonadaceae	Polaromonas
ASV_166	Bin17	0.00162729	Bacteria	Proteobacteria	Gammaproteobacteria	Burkholderiales	Comamonadaceae	Polaromonas
ASV_187	Bin17	0.00157904	Bacteria	Proteobacteria	Gammaproteobacteria	Burkholderiales	Comamonadaceae	Polaromonas
ASV_169	Bin17	0.00153883	Bacteria	Proteobacteria	Gammaproteobacteria	Burkholderiales	Comamonadaceae	Polaromonas
ASV_191	Bin17	0.00144344	Bacteria	Proteobacteria	Gammaproteobacteria	Burkholderiales	Comamonadaceae	Polaromonas
ASV_209	Bin17	0.00132607	Bacteria	Proteobacteria	Gammaproteobacteria	Burkholderiales	Comamonadaceae	Polaromonas
ASV_224	Bin17	0.001296	Bacteria	Proteobacteria	Gammaproteobacteria	Burkholderiales	Comamonadaceae	Polaromonas
ASV_213	Bin17	0.00129257	Bacteria	Proteobacteria	Gammaproteobacteria	Burkholderiales	Comamonadaceae	Polaromonas
ASV_221	Bin17	0.00126454	Bacteria	Proteobacteria	Gammaproteobacteria	Burkholderiales	Comamonadaceae	Polaromonas
ASV_232	Bin17	0.00125914	Bacteria	Proteobacteria	Gammaproteobacteria	Burkholderiales	Comamonadaceae	Polaromonas
ASV_242	Bin17	0.00120219	Bacteria	Proteobacteria	Gammaproteobacteria	Burkholderiales	Comamonadaceae	Polaromonas
ASV_248	Bin17	0.00113154	Bacteria	Proteobacteria	Gammaproteobacteria	Burkholderiales	Comamonadaceae	Polaromonas
ASV_58	Bin17	0.00112004	Bacteria	Proteobacteria	Gammaproteobacteria	Burkholderiales	Comamonadaceae	Polaromonas
ASV_253	Bin17	0.00111656	Bacteria	Proteobacteria	Gammaproteobacteria	Burkholderiales	Comamonadaceae	Polaromonas
ASV_287	Bin17	0.00104837	Bacteria	Proteobacteria	Gammaproteobacteria	Burkholderiales	Comamonadaceae	Polaromonas
ASV_271	Bin17	0.00104117	Bacteria	Proteobacteria	Gammaproteobacteria	Burkholderiales	Comamonadaceae	Polaromonas
ASV_296	Bin17	0.00101698	Bacteria	Proteobacteria	Gammaproteobacteria	Burkholderiales	Comamonadaceae	Polaromonas
ASV_278	Bin17	0.00101506	Bacteria	Proteobacteria	Gammaproteobacteria	Burkholderiales	Comamonadaceae	Polaromonas
ASV_302	Bin17	0.00101205	Bacteria	Proteobacteria	Gammaproteobacteria	Burkholderiales	Comamonadaceae	Polaromonas
ASV_315	Bin17	0.000943039	Bacteria	Proteobacteria	Gammaproteobacteria	Burkholderiales	Comamonadaceae	Polaromonas
ASV_313	Bin17	0.000906799	Bacteria	Proteobacteria	Gammaproteobacteria	Burkholderiales	Comamonadaceae	Polaromonas
ASV_319	Bin17	0.000900047	Bacteria	Proteobacteria	Gammaproteobacteria	Burkholderiales	Comamonadaceae	Polaromonas
ASV_359	Bin17	0.000815451	Bacteria	Proteobacteria	Gammaproteobacteria	Burkholderiales	Comamonadaceae	Polaromonas
ASV_372	Bin17	0.000757199	Bacteria	Proteobacteria	Gammaproteobacteria	Burkholderiales	Comamonadaceae	Polaromonas
ASV_403	Bin17	0.000730706	Bacteria	Proteobacteria	Gammaproteobacteria	Burkholderiales	Comamonadaceae	Polaromonas
ASV_387	Bin17	0.000727416	Bacteria	Proteobacteria	Gammaproteobacteria	Burkholderiales	Comamonadaceae	Polaromonas
ASV_352	Bin17	0.00071543	Bacteria	Proteobacteria	Gammaproteobacteria	Burkholderiales	Comamonadaceae	Polaromonas
ASV_410	Bin17	0.000711513	Bacteria	Proteobacteria	Gammaproteobacteria	Burkholderiales	Comamonadaceae	Polaromonas
ASV_436	Bin17	0.000695117	Bacteria	Proteobacteria	Gammaproteobacteria	Burkholderiales	Comamonadaceae	Polaromonas
ASV_425	Bin17	0.000648587	Bacteria	Proteobacteria	Gammaproteobacteria	Burkholderiales	Comamonadaceae	Polaromonas
ASV_443	Bin17	0.000634536	Bacteria	Proteobacteria	Gammaproteobacteria	Burkholderiales	Comamonadaceae	Polaromonas
ASV_535	Bin17	0.000611813	Bacteria	Proteobacteria	Gammaproteobacteria	Burkholderiales	Comamonadaceae	Polaromonas
ASV_435	Bin17	0.000595218	Bacteria	Proteobacteria	Gammaproteobacteria	Burkholderiales	Comamonadaceae	Polaromonas
ASV_492	Bin17	0.00057071	Bacteria	Proteobacteria	Gammaproteobacteria	Burkholderiales	Comamonadaceae	Polaromonas
ASV_464	Bin17	0.000566051	Bacteria	Proteobacteria	Gammaproteobacteria	Burkholderiales	Comamonadaceae	Polaromonas
ASV_661	Bin17	0.000409671	Bacteria	Proteobacteria	Gammaproteobacteria	Burkholderiales	Comamonadaceae	Polaromonas
ASV_596	Bin17	0.000396259	Bacteria	Proteobacteria	Gammaproteobacteria	Burkholderiales	Comamonadaceae	Polaromonas
ASV_693	Bin17	0.000387342	Bacteria	Proteobacteria	Gammaproteobacteria	Burkholderiales	Comamonadaceae	Polaromonas
ASV_689	Bin17	0.000376151	Bacteria	Proteobacteria	Gammaproteobacteria	Burkholderiales	Comamonadaceae	Polaromonas
ASV_808	Bin17	0.000341215	Bacteria	Proteobacteria	Gammaproteobacteria	Burkholderiales	Comamonadaceae	Polaromonas
ASV_766	Bin17	0.000318413	Bacteria	Proteobacteria	Gammaproteobacteria	Burkholderiales	Comamonadaceae	Polaromonas
ASV_743	Bin17	0.000318035	Bacteria	Proteobacteria	Gammaproteobacteria	Burkholderiales	Comamonadaceae	Polaromonas
ASV_811	Bin17	0.000304089	Bacteria	Proteobacteria	Gammaproteobacteria	Burkholderiales	Comamonadaceae	Polaromonas
ASV_801	Bin17	0.000285963	Bacteria	Proteobacteria	Gammaproteobacteria	Burkholderiales	Comamonadaceae	Polaromonas
ASV_876	Bin17	0.000272936	Bacteria	Proteobacteria	Gammaproteobacteria	Burkholderiales	Comamonadaceae	Polaromonas
ASV_888	Bin17	0.000256282	Bacteria	Proteobacteria	Gammaproteobacteria	Burkholderiales	Comamonadaceae	Polaromonas
ASV_918	Bin17	0.000250268	Bacteria	Proteobacteria	Gammaproteobacteria	Burkholderiales	Comamonadaceae	Polaromonas
ASV_615	Bin17	0.000250145	Bacteria	Proteobacteria	Gammaproteobacteria	Burkholderiales	Comamonadaceae	Simplicispira
ASV_990	Bin17	0.000248165	Bacteria	Proteobacteria	Gammaproteobacteria	Burkholderiales	Comamonadaceae	Polaromonas
ASV_950	Bin17	0.000235667	Bacteria	Proteobacteria	Gammaproteobacteria	Burkholderiales	Comamonadaceae	Polaromonas
ASV_1054	Bin17	0.000215404	Bacteria	Proteobacteria	Gammaproteobacteria	Burkholderiales	Comamonadaceae	Polaromonas
ASV_1167	Bin17	0.000178525	Bacteria	Proteobacteria	Gammaproteobacteria	Burkholderiales	Comamonadaceae	Polaromonas
ASV_1472	Bin17	0.000176652	Bacteria	Proteobacteria	Gammaproteobacteria	Burkholderiales	Comamonadaceae	Polaromonas
ASV_708	Bin17	0.000176288	Bacteria	Proteobacteria	Gammaproteobacteria	Burkholderiales	Comamonadaceae	Simplicispira
ASV_1352	Bin17	0.000171448	Bacteria	Proteobacteria	Gammaproteobacteria	Burkholderiales	Comamonadaceae	Polaromonas
ASV_1364	Bin17	0.000152565	Bacteria	Proteobacteria	Gammaproteobacteria	Burkholderiales	Comamonadaceae	Polaromonas
ASV_1466	Bin17	0.000129788	Bacteria	Proteobacteria	Gammaproteobacteria	Burkholderiales	Comamonadaceae	Polaromonas
ASV_1562	Bin17	0.000129653	Bacteria	Proteobacteria	Gammaproteobacteria	Burkholderiales	Comamonadaceae	Polaromonas
ASV_1612	Bin17	0.000128903	Bacteria	Proteobacteria	Gammaproteobacteria	Burkholderiales	Comamonadaceae	Polaromonas
ASV_1462	Bin17	0.000124408	Bacteria	Proteobacteria	Gammaproteobacteria	Burkholderiales	Comamonadaceae	Polaromonas
ASV_1722	Bin17	0.000113705	Bacteria	Proteobacteria	Gammaproteobacteria	Burkholderiales	Comamonadaceae	Polaromonas
ASV_1870	Bin17	0.00010989	Bacteria	Proteobacteria	Gammaproteobacteria	Burkholderiales	Comamonadaceae	Polaromonas
ASV_1869	Bin17	0.000100428	Bacteria	Proteobacteria	Gammaproteobacteria	Burkholderiales	Comamonadaceae	Polaromonas
ASV_1890	Bin17	8.9325e-05	Bacteria	Proteobacteria	Gammaproteobacteria	Burkholderiales	Comamonadaceae	Polaromonas
ASV_1845	Bin17	8.59522e-05	Bacteria	Proteobacteria	Gammaproteobacteria	Burkholderiales	Comamonadaceae	Polaromonas
ASV_1921	Bin17	8.49815e-05	Bacteria	Proteobacteria	Gammaproteobacteria	Burkholderiales	Comamonadaceae	Polaromonas
ASV_1993	Bin17	7.26068e-05	Bacteria	Proteobacteria	Gammaproteobacteria	Burkholderiales	Comamonadaceae	Polaromonas
ASV_3942	Bin17	6.95448e-05	Bacteria	Proteobacteria	Gammaproteobacteria	Burkholderiales	Comamonadaceae	NA
ASV_2109	Bin17	6.87482e-05	Bacteria	Proteobacteria	Gammaproteobacteria	Burkholderiales	Comamonadaceae	Polaromonas
ASV_2220	Bin17	6.41317e-05	Bacteria	Proteobacteria	Gammaproteobacteria	Burkholderiales	Comamonadaceae	Polaromonas
ASV_2239	Bin17	5.9582e-05	Bacteria	Proteobacteria	Gammaproteobacteria	Burkholderiales	Comamonadaceae	Polaromonas
ASV_2208	Bin17	5.90793e-05	Bacteria	Proteobacteria	Gammaproteobacteria	Burkholderiales	Comamonadaceae	Polaromonas
ASV_2276	Bin17	5.68612e-05	Bacteria	Proteobacteria	Gammaproteobacteria	Burkholderiales	Comamonadaceae	Polaromonas
ASV_2315	Bin17	5.65275e-05	Bacteria	Proteobacteria	Gammaproteobacteria	Burkholderiales	Comamonadaceae	Polaromonas
ASV_2669	Bin17	5.4304e-05	Bacteria	Proteobacteria	Gammaproteobacteria	Burkholderiales	Comamonadaceae	Polaromonas
ASV_1277	Bin17	5.34162e-05	Bacteria	Proteobacteria	Gammaproteobacteria	Burkholderiales	Comamonadaceae	Simplicispira
ASV_2452	Bin17	5.23071e-05	Bacteria	Proteobacteria	Gammaproteobacteria	Burkholderiales	Comamonadaceae	Polaromonas
ASV_1177	Bin17	5.0354e-05	Bacteria	Proteobacteria	Gammaproteobacteria	Burkholderiales	Comamonadaceae	Simplicispira
ASV_2681	Bin17	4.71047e-05	Bacteria	Proteobacteria	Gammaproteobacteria	Burkholderiales	Comamonadaceae	Polaromonas
ASV_2070	Bin17	4.47047e-05	Bacteria	Proteobacteria	Gammaproteobacteria	Burkholderiales	Comamonadaceae	Polaromonas
ASV_2725	Bin17	4.31979e-05	Bacteria	Proteobacteria	Gammaproteobacteria	Burkholderiales	Comamonadaceae	Polaromonas
ASV_1048	Bin17	4.17831e-05	Bacteria	Proteobacteria	Gammaproteobacteria	Burkholderiales	Comamonadaceae	Simplicispira
ASV_2090	Bin17	4.13297e-05	Bacteria	Proteobacteria	Gammaproteobacteria	Burkholderiales	Comamonadaceae	Polaromonas
ASV_2540	Bin17	3.75333e-05	Bacteria	Proteobacteria	Gammaproteobacteria	Burkholderiales	Comamonadaceae	Polaromonas
ASV_2962	Bin17	3.56433e-05	Bacteria	Proteobacteria	Gammaproteobacteria	Burkholderiales	Comamonadaceae	Polaromonas
ASV_2769	Bin17	2.93466e-05	Bacteria	Proteobacteria	Gammaproteobacteria	Burkholderiales	Comamonadaceae	Polaromonas
ASV_3264	Bin17	2.5036e-05	Bacteria	Proteobacteria	Gammaproteobacteria	Burkholderiales	Comamonadaceae	Polaromonas
ASV_3896	Bin17	1.74813e-05	Bacteria	Proteobacteria	Gammaproteobacteria	Burkholderiales	Comamonadaceae	Polaromonas
ASV_475	Bin18	0.000575144	Bacteria	Proteobacteria	Alphaproteobacteria	Rhodobacterales	Rhodobacteraceae	NA	Loktanella sp.	808	808	1	0	0.9977	LC379520.1
ASV_1653	Bin18	0.000386512	Bacteria	Proteobacteria	Alphaproteobacteria	Rhodobacterales	Rhodobacteraceae	NA	uncultured Maribius sp.	763	763	1	0	0.9795	OM317094.1
ASV_509	Bin18	0.000339757	Bacteria	Proteobacteria	Alphaproteobacteria	Rhodobacterales	Rhodobacteraceae	NA	Roseovarius sp. SW2167	808	808	1	0	0.9977	LR722725.1
ASV_909	Bin18	0.000326507	Bacteria	Proteobacteria	Alphaproteobacteria	Rhodobacterales	Rhodobacteraceae	NA
ASV_818	Bin18	0.000296278	Bacteria	Proteobacteria	Alphaproteobacteria	Rhodobacterales	Rhodobacteraceae	Pseudorhodobacter
ASV_993	Bin18	0.000291513	Bacteria	Proteobacteria	Alphaproteobacteria	Rhodobacterales	Rhodobacteraceae	NA
ASV_1164	Bin18	0.000245382	Bacteria	Proteobacteria	Alphaproteobacteria	Rhodobacterales	Rhodobacteraceae	Yoonia-Loktanella
ASV_1497	Bin18	0.000157933	Bacteria	Proteobacteria	Alphaproteobacteria	Rhodobacterales	Rhodobacteraceae	NA
ASV_1834	Bin18	0.000143217	Bacteria	Proteobacteria	Alphaproteobacteria	Rhodobacterales	Rhodobacteraceae	NA
ASV_1243	Bin18	0.000136114	Bacteria	Proteobacteria	Alphaproteobacteria	Rhodobacterales	Rhodobacteraceae	NA
ASV_1616	Bin18	0.000132411	Bacteria	Proteobacteria	Alphaproteobacteria	Rhodobacterales	Rhodobacteraceae	NA
ASV_1484	Bin18	0.000126657	Bacteria	Proteobacteria	Alphaproteobacteria	Rhodobacterales	Rhodobacteraceae	NA
ASV_1459	Bin18	0.000112967	Bacteria	Proteobacteria	Alphaproteobacteria	Rhodobacterales	Rhodobacteraceae	Yoonia-Loktanella
ASV_1692	Bin18	0.000112056	Bacteria	Proteobacteria	Alphaproteobacteria	Rhodobacterales	Rhodobacteraceae	Jannaschia
ASV_2510	Bin18	0.000110431	Bacteria	Proteobacteria	Alphaproteobacteria	Rhizobiales	Devosiaceae	Devosia
ASV_1947	Bin18	0.000106343	Bacteria	Proteobacteria	Alphaproteobacteria	Rhodobacterales	Rhodobacteraceae	NA
ASV_1587	Bin18	9.77742e-05	Bacteria	Proteobacteria	Alphaproteobacteria	Rhodobacterales	Rhodobacteraceae	NA
ASV_2061	Bin18	8.66763e-05	Bacteria	Proteobacteria	Alphaproteobacteria	Rhodobacterales	Rhodobacteraceae	Pseudorhodobacter
ASV_2368	Bin18	8.59429e-05	Bacteria	Proteobacteria	Alphaproteobacteria	Rhodobacterales	Rhodobacteraceae	NA
ASV_1773	Bin18	7.61654e-05	Bacteria	Proteobacteria	Alphaproteobacteria	Rhodobacterales	Rhodobacteraceae	NA
ASV_1371	Bin18	7.44573e-05	Bacteria	Proteobacteria	Alphaproteobacteria	Rhodobacterales	Rhodobacteraceae	NA
ASV_2375	Bin18	7.26426e-05	Bacteria	Proteobacteria	Alphaproteobacteria	Rhizobiales	Devosiaceae	Devosia
ASV_1601	Bin18	7.17614e-05	Bacteria	Proteobacteria	Alphaproteobacteria	Rhodobacterales	Rhodobacteraceae	NA
ASV_1962	Bin18	6.57195e-05	Bacteria	Proteobacteria	Alphaproteobacteria	Rhodobacterales	Rhodobacteraceae	Yoonia-Loktanella
ASV_1986	Bin18	6.09926e-05	Bacteria	Proteobacteria	Alphaproteobacteria	Rhodobacterales	Rhodobacteraceae	NA
ASV_2183	Bin18	5.84285e-05	Bacteria	Proteobacteria	Alphaproteobacteria	Rhizobiales	Devosiaceae	Devosia
ASV_1740	Bin18	5.39518e-05	Bacteria	Proteobacteria	Alphaproteobacteria	Rhodobacterales	Rhodobacteraceae	NA
ASV_1985	Bin18	5.06788e-05	Bacteria	Proteobacteria	Alphaproteobacteria	Rhodobacterales	Rhodobacteraceae	NA
ASV_2741	Bin18	5.0064e-05	Bacteria	Proteobacteria	Alphaproteobacteria	Rhodobacterales	Rhodobacteraceae	NA
ASV_2153	Bin18	4.94738e-05	Bacteria	Proteobacteria	Alphaproteobacteria	Rhodobacterales	Rhodobacteraceae	Pseudorhodobacter
ASV_2778	Bin18	4.8513e-05	Bacteria	Proteobacteria	Alphaproteobacteria	Rhodobacterales	Rhodobacteraceae	NA
ASV_2744	Bin18	3.6548e-05	Bacteria	Proteobacteria	Alphaproteobacteria	Rhodobacterales	Rhodobacteraceae	NA
ASV_3633	Bin18	3.12793e-05	Bacteria	Proteobacteria	Alphaproteobacteria	Sphingomonadales	Sphingomonadaceae	Sphingorhabdus
ASV_2405	Bin18	2.70586e-05	Bacteria	Proteobacteria	Alphaproteobacteria	Rhodobacterales	Rhodobacteraceae	Jannaschia
ASV_3223	Bin18	2.60843e-05	Bacteria	Proteobacteria	Alphaproteobacteria	Rhodobacterales	Rhodobacteraceae	NA
ASV_4094	Bin18	2.56816e-05	Bacteria	Proteobacteria	Alphaproteobacteria	Rhodobacterales	Rhodobacteraceae	NA
ASV_3415	Bin18	1.97517e-05	Bacteria	Proteobacteria	Alphaproteobacteria	Rhodobacterales	Rhodobacteraceae	NA
ASV_624	Bin19	0.000462757	Bacteria	Firmicutes	Clostridia	Peptostreptococcales-Tissierellales	Family XI	Tissierella	uncultured bacterium	800	800	1	0	0.9954	GQ133684.1
ASV_441	Bin19	0.000432881	Bacteria	Firmicutes	Clostridia	Peptostreptococcales-Tissierellales	Family XI	Tissierella	uncultured bacterium	795	795	1	0	0.9932	GQ133684.1
ASV_570	Bin19	0.000336341	Bacteria	Firmicutes	Clostridia	Peptostreptococcales-Tissierellales	Family XI	Tissierella	uncultured bacterium	789	789	1	0	0.9909	GQ133684.1
ASV_697	Bin19	0.000287686	Bacteria	Firmicutes	Clostridia	Peptostreptococcales-Tissierellales	Family XI	Tissierella
ASV_602	Bin19	0.000230245	Bacteria	Firmicutes	Clostridia	Peptostreptococcales-Tissierellales	Family XI	Tissierella
ASV_707	Bin19	0.000226052	Bacteria	Firmicutes	Clostridia	Peptostreptococcales-Tissierellales	Family XI	Tissierella
ASV_712	Bin19	0.000212034	Bacteria	Firmicutes	Clostridia	Peptostreptococcales-Tissierellales	Family XI	Tissierella
ASV_1027	Bin19	0.000181248	Bacteria	Firmicutes	Clostridia	Peptostreptococcales-Tissierellales	Family XI	Tissierella
ASV_1037	Bin19	0.000156603	Bacteria	Firmicutes	Clostridia	Peptostreptococcales-Tissierellales	Family XI	Tissierella
ASV_1237	Bin19	0.000153891	Bacteria	Firmicutes	Clostridia	Peptostreptococcales-Tissierellales	Family XI	Tissierella
ASV_1171	Bin19	0.000124321	Bacteria	Firmicutes	Clostridia	Peptostreptococcales-Tissierellales	Family XI	Tissierella
ASV_1009	Bin19	0.000117533	Bacteria	Firmicutes	Clostridia	Peptostreptococcales-Tissierellales	Family XI	Tissierella
ASV_1100	Bin19	0.000112019	Bacteria	Firmicutes	Clostridia	Peptostreptococcales-Tissierellales	Family XI	Tissierella
ASV_1193	Bin19	0.000108503	Bacteria	Firmicutes	Clostridia	Peptostreptococcales-Tissierellales	Family XI	Tissierella
ASV_971	Bin19	0.00010812	Bacteria	Firmicutes	Clostridia	Peptostreptococcales-Tissierellales	Family XI	Tissierella
ASV_1253	Bin19	0.000106922	Bacteria	Firmicutes	Clostridia	Peptostreptococcales-Tissierellales	Family XI	Tissierella
ASV_1158	Bin19	0.000103805	Bacteria	Firmicutes	Clostridia	Peptostreptococcales-Tissierellales	Family XI	Tissierella
ASV_1238	Bin19	9.4434e-05	Bacteria	Firmicutes	Clostridia	Peptostreptococcales-Tissierellales	Family XI	Tissierella
ASV_1611	Bin19	9.29641e-05	Bacteria	Firmicutes	Clostridia	Peptostreptococcales-Tissierellales	Family XI	Tissierella
ASV_1163	Bin19	7.63277e-05	Bacteria	Firmicutes	Clostridia	Peptostreptococcales-Tissierellales	Family XI	Tissierella
ASV_1288	Bin19	7.29968e-05	Bacteria	Firmicutes	Clostridia	Peptostreptococcales-Tissierellales	Family XI	Tissierella
ASV_1476	Bin19	7.23144e-05	Bacteria	Firmicutes	Clostridia	Peptostreptococcales-Tissierellales	Family XI	Tissierella
ASV_1363	Bin19	6.82714e-05	Bacteria	Firmicutes	Clostridia	Peptostreptococcales-Tissierellales	Family XI	Tissierella
ASV_1610	Bin19	5.55911e-05	Bacteria	Firmicutes	Clostridia	Peptostreptococcales-Tissierellales	Family XI	Tissierella
ASV_2260	Bin19	5.19002e-05	Bacteria	Firmicutes	Clostridia	Peptostreptococcales-Tissierellales	Family XI	Tissierella
ASV_1867	Bin19	5.12392e-05	Bacteria	Firmicutes	Clostridia	Peptostreptococcales-Tissierellales	Family XI	Tissierella
ASV_1874	Bin19	4.97131e-05	Bacteria	Firmicutes	Clostridia	Peptostreptococcales-Tissierellales	Family XI	Tissierella
ASV_1820	Bin19	4.64832e-05	Bacteria	Firmicutes	Clostridia	Peptostreptococcales-Tissierellales	Family XI	Tissierella
ASV_1606	Bin19	4.16572e-05	Bacteria	Firmicutes	Clostridia	Peptostreptococcales-Tissierellales	Family XI	Tissierella
ASV_1750	Bin19	3.69653e-05	Bacteria	Firmicutes	Clostridia	Peptostreptococcales-Tissierellales	Family XI	Tissierella
ASV_1997	Bin19	2.83653e-05	Bacteria	Firmicutes	Clostridia	Peptostreptococcales-Tissierellales	Family XI	Tissierella
ASV_2144	Bin19	2.83414e-05	Bacteria	Firmicutes	Clostridia	Peptostreptococcales-Tissierellales	Family XI	Tissierella
ASV_2305	Bin19	2.50996e-05	Bacteria	Firmicutes	Clostridia	Peptostreptococcales-Tissierellales	Family XI	Tissierella
ASV_2304	Bin19	1.9026e-05	Bacteria	Firmicutes	Clostridia	Peptostreptococcales-Tissierellales	Family XI	Tissierella
ASV_4757	Bin19	1.19778e-05	Bacteria	Firmicutes	Clostridia	Peptostreptococcales-Tissierellales	Family XI	Tissierella
ASV_4756	Bin19	1.04053e-05	Bacteria	Firmicutes	Clostridia	Peptostreptococcales-Tissierellales	Family XI	Tissierella
ASV_100	Bin20	0.00169079	Bacteria	Firmicutes	Clostridia	Peptostreptococcales-Tissierellales	Family XI	Tissierella	uncultured bacterium	800	800	1	0	0.9955	JQ855537.1
ASV_269	Bin20	0.00104327	Bacteria	Firmicutes	Clostridia	Peptostreptococcales-Tissierellales	Family XI	Tissierella	uncultured bacterium	806	806	1	0	0.9977	JQ855537.1
ASV_201	Bin20	0.000944108	Bacteria	Firmicutes	Clostridia	Peptostreptococcales-Tissierellales	Family XI	Tissierella	uncultured bacterium	795	795	1	0	0.9932	JQ855537.1
ASV_210	Bin20	0.000917577	Bacteria	Firmicutes	Clostridia	Peptostreptococcales-Tissierellales	Family XI	Tissierella
ASV_203	Bin20	0.000833442	Bacteria	Firmicutes	Clostridia	Peptostreptococcales-Tissierellales	Family XI	Tissierella
ASV_237	Bin20	0.000668374	Bacteria	Firmicutes	Clostridia	Peptostreptococcales-Tissierellales	Family XI	Tissierella
ASV_329	Bin20	0.000628228	Bacteria	Firmicutes	Clostridia	Peptostreptococcales-Tissierellales	Family XI	Tissierella
ASV_307	Bin20	0.000518193	Bacteria	Firmicutes	Clostridia	Peptostreptococcales-Tissierellales	Family XI	Tissierella
ASV_323	Bin20	0.000511931	Bacteria	Firmicutes	Clostridia	Peptostreptococcales-Tissierellales	Family XI	Tissierella
ASV_373	Bin20	0.000481915	Bacteria	Firmicutes	Clostridia	Peptostreptococcales-Tissierellales	Family XI	Tissierella
ASV_349	Bin20	0.000425204	Bacteria	Firmicutes	Clostridia	Peptostreptococcales-Tissierellales	Family XI	Tissierella
ASV_424	Bin20	0.0004229	Bacteria	Firmicutes	Clostridia	Peptostreptococcales-Tissierellales	Family XI	Tissierella
ASV_419	Bin20	0.000364005	Bacteria	Firmicutes	Clostridia	Peptostreptococcales-Tissierellales	Family XI	Tissierella
ASV_532	Bin20	0.000245795	Bacteria	Firmicutes	Clostridia	Peptostreptococcales-Tissierellales	Family XI	Tissierella
ASV_521	Bin20	0.000225379	Bacteria	Firmicutes	Clostridia	Peptostreptococcales-Tissierellales	Family XI	Tissierella
ASV_607	Bin20	0.000205913	Bacteria	Firmicutes	Clostridia	Peptostreptococcales-Tissierellales	Family XI	Tissierella
ASV_923	Bin20	0.00014594	Bacteria	Firmicutes	Clostridia	Peptostreptococcales-Tissierellales	Family XI	Tissierella
ASV_1067	Bin20	0.000122513	Bacteria	Firmicutes	Clostridia	Peptostreptococcales-Tissierellales	Family XI	Tissierella
ASV_1523	Bin20	0.000111552	Bacteria	Firmicutes	Clostridia	Peptostreptococcales-Tissierellales	Family XI	Tissierella
ASV_969	Bin20	9.51269e-05	Bacteria	Firmicutes	Clostridia	Peptostreptococcales-Tissierellales	Family XI	Tissierella
ASV_855	Bin20	9.2482e-05	Bacteria	Firmicutes	Clostridia	Peptostreptococcales-Tissierellales	Family XI	Tissierella
ASV_1021	Bin20	9.06837e-05	Bacteria	Firmicutes	Clostridia	Peptostreptococcales-Tissierellales	Family XI	Tissierella
ASV_2250	Bin20	7.80093e-05	Bacteria	Firmicutes	Clostridia	Peptostreptococcales-Tissierellales	Family XI	Tissierella
ASV_1796	Bin20	6.16847e-05	Bacteria	Firmicutes	Clostridia	Peptostreptococcales-Tissierellales	Family XI	Tissierella
ASV_1396	Bin20	5.871e-05	Bacteria	Firmicutes	Clostridia	Peptostreptococcales-Tissierellales	Family XI	Tissierella
ASV_1303	Bin20	5.82153e-05	Bacteria	Firmicutes	Clostridia	Peptostreptococcales-Tissierellales	Family XI	Tissierella
ASV_2485	Bin20	3.91237e-05	Bacteria	Firmicutes	Clostridia	Peptostreptococcales-Tissierellales	Family XI	NA
ASV_2789	Bin20	3.44102e-05	Bacteria	Firmicutes	Clostridia	Peptostreptococcales-Tissierellales	Family XI	Tissierella
ASV_2598	Bin20	2.84634e-05	Bacteria	Firmicutes	Clostridia	Peptostreptococcales-Tissierellales	Family XI	Tissierella
ASV_2820	Bin20	2.3253e-05	Bacteria	Firmicutes	Clostridia	Peptostreptococcales-Tissierellales	Family XI	Tissierella
ASV_3066	Bin20	2.15411e-05	Bacteria	Firmicutes	Clostridia	Peptostreptococcales-Tissierellales	Family XI	Tissierella
ASV_3005	Bin20	2.0135e-05	Bacteria	Firmicutes	Clostridia	Peptostreptococcales-Tissierellales	Family XI	Tissierella
ASV_3129	Bin20	1.634e-05	Bacteria	Firmicutes	Clostridia	Peptostreptococcales-Tissierellales	Family XI	Tissierella
ASV_3402	Bin20	1.41086e-05	Bacteria	Firmicutes	Clostridia	Peptostreptococcales-Tissierellales	Family XI	Tissierella
ASV_3872	Bin20	1.32886e-05	Bacteria	Firmicutes	Clostridia	Peptostreptococcales-Tissierellales	Family XI	Tissierella
ASV_57	Bin21	0.00210559	Bacteria	Firmicutes	Clostridia	Peptostreptococcales-Tissierellales	Gottschalkia	NA	uncultured bacterium	795	795	1	0	0.9932	JX559202.1
ASV_194	Bin21	0.0013091	Bacteria	Firmicutes	Clostridia	Peptostreptococcales-Tissierellales	Gottschalkia	NA	uncultured bacterium	800	800	1	0	0.9954	JX559202.1
ASV_129	Bin21	0.0012311	Bacteria	Firmicutes	Clostridia	Peptostreptococcales-Tissierellales	Gottschalkia	NA	uncultured bacterium	789	789	1	0	0.9909	JX559202.1
ASV_149	Bin21	0.00113479	Bacteria	Firmicutes	Clostridia	Peptostreptococcales-Tissierellales	Gottschalkia	NA
ASV_140	Bin21	0.00109138	Bacteria	Firmicutes	Clostridia	Peptostreptococcales-Tissierellales	Gottschalkia	NA
ASV_181	Bin21	0.0008449	Bacteria	Firmicutes	Clostridia	Peptostreptococcales-Tissierellales	Gottschalkia	NA
ASV_259	Bin21	0.000725353	Bacteria	Firmicutes	Clostridia	Peptostreptococcales-Tissierellales	Gottschalkia	NA
ASV_252	Bin21	0.000720801	Bacteria	Firmicutes	Clostridia	Peptostreptococcales-Tissierellales	Gottschalkia	NA
ASV_249	Bin21	0.000696542	Bacteria	Firmicutes	Clostridia	Peptostreptococcales-Tissierellales	Gottschalkia	NA
ASV_225	Bin21	0.000674821	Bacteria	Firmicutes	Clostridia	Peptostreptococcales-Tissierellales	Gottschalkia	NA
ASV_364	Bin21	0.000567154	Bacteria	Firmicutes	Clostridia	Peptostreptococcales-Tissierellales	Gottschalkia	NA
ASV_314	Bin21	0.000507865	Bacteria	Firmicutes	Clostridia	Peptostreptococcales-Tissierellales	Gottschalkia	NA
ASV_321	Bin21	0.000481501	Bacteria	Firmicutes	Clostridia	Peptostreptococcales-Tissierellales	Gottschalkia	NA
ASV_505	Bin21	0.000433569	Bacteria	Firmicutes	Clostridia	Peptostreptococcales-Tissierellales	Gottschalkia	NA
ASV_461	Bin21	0.000403922	Bacteria	Firmicutes	Clostridia	Peptostreptococcales-Tissierellales	Gottschalkia	NA
ASV_376	Bin21	0.000387501	Bacteria	Firmicutes	Clostridia	Peptostreptococcales-Tissierellales	Gottschalkia	NA
ASV_500	Bin21	0.00037924	Bacteria	Firmicutes	Clostridia	Peptostreptococcales-Tissierellales	Gottschalkia	NA
ASV_560	Bin21	0.000358513	Bacteria	Firmicutes	Clostridia	Peptostreptococcales-Tissierellales	Gottschalkia	NA
ASV_717	Bin21	0.000350414	Bacteria	Firmicutes	Clostridia	Peptostreptococcales-Tissierellales	Gottschalkia	NA
ASV_586	Bin21	0.00030691	Bacteria	Firmicutes	Clostridia	Peptostreptococcales-Tissierellales	Gottschalkia	NA
ASV_554	Bin21	0.00025528	Bacteria	Firmicutes	Clostridia	Peptostreptococcales-Tissierellales	Gottschalkia	NA
ASV_599	Bin21	0.000245549	Bacteria	Firmicutes	Clostridia	Peptostreptococcales-Tissierellales	Gottschalkia	NA
ASV_548	Bin21	0.000233163	Bacteria	Firmicutes	Clostridia	Peptostreptococcales-Tissierellales	Gottschalkia	NA
ASV_1201	Bin21	0.000223401	Bacteria	Firmicutes	Clostridia	Peptostreptococcales-Tissierellales	Gottschalkia	NA
ASV_718	Bin21	0.000211978	Bacteria	Firmicutes	Clostridia	Peptostreptococcales-Tissierellales	Gottschalkia	NA
ASV_755	Bin21	0.000188022	Bacteria	Firmicutes	Clostridia	Peptostreptococcales-Tissierellales	Gottschalkia	NA
ASV_1084	Bin21	0.000184253	Bacteria	Firmicutes	Clostridia	Peptostreptococcales-Tissierellales	Gottschalkia	NA
ASV_620	Bin21	0.000181954	Bacteria	Firmicutes	Clostridia	Peptostreptococcales-Tissierellales	Gottschalkia	NA
ASV_675	Bin21	0.000180571	Bacteria	Firmicutes	Clostridia	Peptostreptococcales-Tissierellales	Gottschalkia	NA
ASV_891	Bin21	0.000172032	Bacteria	Firmicutes	Clostridia	Eubacteriales	Eubacteriaceae	Acetobacterium
ASV_877	Bin21	0.000155453	Bacteria	Firmicutes	Clostridia	Peptostreptococcales-Tissierellales	Gottschalkia	NA
ASV_860	Bin21	0.000151563	Bacteria	Firmicutes	Clostridia	Eubacteriales	Eubacteriaceae	Acetobacterium
ASV_1031	Bin21	0.000151204	Bacteria	Firmicutes	Clostridia	Peptostreptococcales-Tissierellales	Peptostreptococcaceae	Paeniclostridium
ASV_906	Bin21	0.000149841	Bacteria	Firmicutes	Clostridia	Peptostreptococcales-Tissierellales	Gottschalkia	NA
ASV_1315	Bin21	0.000138733	Bacteria	Firmicutes	Clostridia	Peptostreptococcales-Tissierellales	Peptostreptococcaceae	Paeniclostridium
ASV_1453	Bin21	0.000134465	Bacteria	Firmicutes	Clostridia	Clostridiales	Clostridiaceae	Clostridium sensu stricto 1
ASV_1213	Bin21	0.000133815	Bacteria	Firmicutes	Clostridia	Peptostreptococcales-Tissierellales	Gottschalkia	NA
ASV_1093	Bin21	0.00013327	Bacteria	Firmicutes	Clostridia	Lachnospirales	NA	NA
ASV_722	Bin21	0.000132766	Bacteria	Firmicutes	Clostridia	Peptostreptococcales-Tissierellales	Gottschalkia	NA
ASV_1033	Bin21	0.000123425	Bacteria	Firmicutes	Clostridia	Peptostreptococcales-Tissierellales	Gottschalkia	NA
ASV_1774	Bin21	0.00011237	Bacteria	Firmicutes	Clostridia	Clostridiales	Clostridiaceae	Clostridium sensu stricto 1
ASV_830	Bin21	0.000111403	Bacteria	Firmicutes	Clostridia	Peptostreptococcales-Tissierellales	Gottschalkia	NA
ASV_1226	Bin21	0.000102709	Bacteria	Chloroflexi	Chloroflexia	Thermomicrobiales	JG30-KF-CM45	NA
ASV_1433	Bin21	0.000101388	Bacteria	Firmicutes	Clostridia	Clostridiales	Clostridiaceae	Clostridium sensu stricto 1
ASV_1109	Bin21	9.11562e-05	Bacteria	Firmicutes	Clostridia	Clostridiales	Clostridiaceae	Clostridium sensu stricto 1
ASV_1548	Bin21	8.97054e-05	Bacteria	Firmicutes	Clostridia	Peptostreptococcales-Tissierellales	Gottschalkia	NA
ASV_1571	Bin21	8.95567e-05	Bacteria	Firmicutes	Clostridia	Eubacteriales	Eubacteriaceae	Acetobacterium
ASV_2104	Bin21	8.49704e-05	Bacteria	Firmicutes	Clostridia	Clostridiales	Clostridiaceae	Clostridium sensu stricto 13
ASV_1908	Bin21	8.30036e-05	Bacteria	Firmicutes	Clostridia	Lachnospirales	Lachnospiraceae	NA
ASV_924	Bin21	8.19991e-05	Bacteria	Firmicutes	Clostridia	Peptostreptococcales-Tissierellales	Gottschalkia	NA
ASV_1473	Bin21	7.59662e-05	Bacteria	Firmicutes	Clostridia	Peptostreptococcales-Tissierellales	Gottschalkia	NA
ASV_1682	Bin21	7.33061e-05	Bacteria	Firmicutes	Clostridia	Peptostreptococcales-Tissierellales	Gottschalkia	NA
ASV_953	Bin21	7.25024e-05	Bacteria	Firmicutes	Clostridia	Peptostreptococcales-Tissierellales	Gottschalkia	NA
ASV_1325	Bin21	6.99366e-05	Bacteria	Firmicutes	Clostridia	Peptostreptococcales-Tissierellales	Gottschalkia	NA
ASV_2099	Bin21	6.54699e-05	Bacteria	Firmicutes	Clostridia	Clostridiales	Clostridiaceae	Clostridium sensu stricto 1
ASV_1270	Bin21	6.38466e-05	Bacteria	Firmicutes	Clostridia	Peptostreptococcales-Tissierellales	Gottschalkia	NA
ASV_1219	Bin21	5.89382e-05	Bacteria	Firmicutes	Clostridia	Clostridiales	Clostridiaceae	Clostridium sensu stricto 1
ASV_1046	Bin21	5.87072e-05	Bacteria	Firmicutes	Clostridia	Peptostreptococcales-Tissierellales	Gottschalkia	NA
ASV_1106	Bin21	5.86526e-05	Bacteria	Firmicutes	Clostridia	Peptostreptococcales-Tissierellales	Gottschalkia	NA
ASV_1889	Bin21	5.83998e-05	Bacteria	Firmicutes	Clostridia	Peptostreptococcales-Tissierellales	Gottschalkia	NA
ASV_2151	Bin21	5.74445e-05	Bacteria	Firmicutes	Clostridia	Peptostreptococcales-Tissierellales	Peptostreptococcaceae	Peptostreptococcus
ASV_1553	Bin21	5.72716e-05	Bacteria	Firmicutes	Clostridia	Clostridiales	Clostridiaceae	NA
ASV_1216	Bin21	5.5885e-05	Bacteria	Firmicutes	Clostridia	Lachnospirales	NA	NA
ASV_2120	Bin21	5.55306e-05	Bacteria	Firmicutes	Clostridia	Clostridiales	Clostridiaceae	Clostridium sensu stricto 13
ASV_767	Bin21	5.55029e-05	Bacteria	Firmicutes	Clostridia	Peptostreptococcales-Tissierellales	Gottschalkia	NA
ASV_1494	Bin21	5.54454e-05	Bacteria	Firmicutes	Clostridia	Peptostreptococcales-Tissierellales	Gottschalkia	NA
ASV_1300	Bin21	5.43906e-05	Bacteria	Firmicutes	Clostridia	Peptostreptococcales-Tissierellales	Gottschalkia	NA
ASV_1911	Bin21	5.32079e-05	Bacteria	Firmicutes	Clostridia	Peptostreptococcales-Tissierellales	Gottschalkia	NA
ASV_1517	Bin21	5.25594e-05	Bacteria	Firmicutes	Clostridia	Peptostreptococcales-Tissierellales	Gottschalkia	NA
ASV_1671	Bin21	4.96957e-05	Bacteria	Firmicutes	Clostridia	Peptostreptococcales-Tissierellales	Peptostreptococcaceae	NA
ASV_2146	Bin21	4.9015e-05	Bacteria	Firmicutes	Clostridia	Peptostreptococcales-Tissierellales	Peptostreptococcaceae	NA
ASV_1095	Bin21	4.87436e-05	Bacteria	Firmicutes	Clostridia	Peptostreptococcales-Tissierellales	Gottschalkia	NA
ASV_1767	Bin21	4.8634e-05	Bacteria	Firmicutes	Clostridia	Peptostreptococcales-Tissierellales	Peptostreptococcaceae	Peptostreptococcus
ASV_2563	Bin21	4.84359e-05	Bacteria	Chloroflexi	Chloroflexia	Thermomicrobiales	JG30-KF-CM45	NA
ASV_1785	Bin21	4.80578e-05	Bacteria	Firmicutes	Clostridia	Peptostreptococcales-Tissierellales	Peptostreptococcaceae	Peptostreptococcus
ASV_1945	Bin21	4.72976e-05	Bacteria	Firmicutes	Clostridia	Peptostreptococcales-Tissierellales	Peptostreptococcaceae	Paeniclostridium
ASV_1856	Bin21	4.5912e-05	Bacteria	Firmicutes	Clostridia	Peptostreptococcales-Tissierellales	Peptostreptococcaceae	NA
ASV_2081	Bin21	4.58196e-05	Bacteria	Firmicutes	Clostridia	Lachnospirales	Lachnospiraceae	NA
ASV_1622	Bin21	4.55824e-05	Bacteria	Firmicutes	Clostridia	Peptostreptococcales-Tissierellales	Gottschalkia	NA
ASV_1779	Bin21	4.54578e-05	Bacteria	Firmicutes	Clostridia	Peptostreptococcales-Tissierellales	Gottschalkia	NA
ASV_2105	Bin21	4.45747e-05	Bacteria	Firmicutes	Clostridia	Eubacteriales	Eubacteriaceae	Acetobacterium
ASV_2562	Bin21	3.80569e-05	Bacteria	Firmicutes	Clostridia	Lachnospirales	Lachnospiraceae	NA
ASV_1088	Bin21	3.75219e-05	Bacteria	Firmicutes	Clostridia	Peptostreptococcales-Tissierellales	Gottschalkia	NA
ASV_1948	Bin21	3.71155e-05	Bacteria	Firmicutes	Clostridia	Peptostreptococcales-Tissierellales	Peptostreptococcaceae	Peptostreptococcus
ASV_1156	Bin21	3.1864e-05	Bacteria	Firmicutes	Clostridia	Peptostreptococcales-Tissierellales	Gottschalkia	NA
ASV_1328	Bin21	3.1608e-05	Bacteria	Firmicutes	Clostridia	Peptostreptococcales-Tissierellales	Gottschalkia	NA
ASV_2164	Bin21	3.15127e-05	Bacteria	Firmicutes	Clostridia	Peptostreptococcales-Tissierellales	Gottschalkia	NA
ASV_1495	Bin21	2.81251e-05	Bacteria	Firmicutes	Clostridia	Peptostreptococcales-Tissierellales	Gottschalkia	NA
ASV_3771	Bin21	2.69262e-05	Bacteria	Chloroflexi	Chloroflexia	Thermomicrobiales	JG30-KF-CM45	NA
ASV_1357	Bin21	2.494e-05	Bacteria	Firmicutes	Clostridia	Peptostreptococcales-Tissierellales	Gottschalkia	NA
ASV_3572	Bin21	2.32433e-05	Bacteria	Firmicutes	Clostridia	Clostridiales	Clostridiaceae	Proteiniclasticum
ASV_3664	Bin21	2.26682e-05	Bacteria	Firmicutes	Clostridia	Clostridiales	Clostridiaceae	NA
ASV_4530	Bin21	2.20833e-05	Bacteria	Bdellovibrionota	Bdellovibrionia	Bacteriovoracales	Bacteriovoracaceae	Bacteriovorax
ASV_3417	Bin21	2.17066e-05	Bacteria	Bdellovibrionota	Oligoflexia	Oligoflexales	Oligoflexaceae	Oligoflexus
ASV_1373	Bin21	2.09418e-05	Bacteria	Firmicutes	Clostridia	Peptostreptococcales-Tissierellales	Gottschalkia	NA
ASV_3713	Bin21	2.00878e-05	Bacteria	Bdellovibrionota	Oligoflexia	Oligoflexales	Oligoflexaceae	Oligoflexus
ASV_2678	Bin21	1.96452e-05	Bacteria	Desulfobacterota	Desulfobulbia	Desulfobulbales	Desulfobulbaceae	Desulfobulbus
ASV_4015	Bin21	1.82579e-05	Bacteria	Firmicutes	Clostridia	Peptostreptococcales-Tissierellales	Peptostreptococcaceae	Peptostreptococcus
ASV_4329	Bin21	1.59942e-05	Bacteria	Firmicutes	Clostridia	Peptostreptococcales-Tissierellales	Peptostreptococcaceae	NA
ASV_4794	Bin21	7.76444e-06	Bacteria	Firmicutes	Clostridia	Peptostreptococcales-Tissierellales	Guggenheimella	NA
ASV_297	Bin22	0.000626804	Bacteria	Firmicutes	Bacilli	Bacillales	Bacillaceae	NA	Oceanobacillus sp.	821	821	1	0	0.9849	MF288791.1
ASV_417	Bin22	0.000540212	Bacteria	Firmicutes	Bacilli	Bacillales	Bacillaceae	NA	Oceanobacillus sp.	815	815	1	0	0.9828	MF288791.1
ASV_531	Bin22	0.000448645	Bacteria	Firmicutes	Bacilli	Bacillales	Bacillaceae	NA	Oceanobacillus sp.	826	826	1	0	0.9871	MF288791.1
ASV_503	Bin22	0.000365251	Bacteria	Firmicutes	Bacilli	Bacillales	Bacillaceae	NA
ASV_534	Bin22	0.000318679	Bacteria	Firmicutes	Bacilli	Bacillales	Bacillaceae	NA
ASV_542	Bin22	0.000294553	Bacteria	Firmicutes	Bacilli	Bacillales	Bacillaceae	NA
ASV_663	Bin22	0.000220957	Bacteria	Firmicutes	Bacilli	Bacillales	Bacillaceae	NA
ASV_901	Bin22	0.000199852	Bacteria	Firmicutes	Bacilli	Bacillales	Bacillaceae	NA
ASV_826	Bin22	0.000165537	Bacteria	Firmicutes	Bacilli	Bacillales	Bacillaceae	NA
ASV_754	Bin22	0.000139947	Bacteria	Firmicutes	Bacilli	Bacillales	Bacillaceae	NA
ASV_794	Bin22	0.000127345	Bacteria	Firmicutes	Bacilli	Bacillales	Bacillaceae	NA
ASV_959	Bin22	0.000114701	Bacteria	Firmicutes	Bacilli	Bacillales	Bacillaceae	NA
ASV_1111	Bin22	9.74228e-05	Bacteria	Firmicutes	Bacilli	Bacillales	Bacillaceae	NA
ASV_1194	Bin22	8.48058e-05	Bacteria	Firmicutes	Bacilli	Bacillales	Bacillaceae	NA
ASV_1174	Bin22	8.21511e-05	Bacteria	Firmicutes	Bacilli	Bacillales	Bacillaceae	NA
ASV_1535	Bin22	7.60335e-05	Bacteria	Firmicutes	Bacilli	Bacillales	Bacillaceae	NA
ASV_1399	Bin22	7.29834e-05	Bacteria	Firmicutes	Bacilli	Bacillales	Bacillaceae	NA
ASV_1509	Bin22	6.89879e-05	Bacteria	Firmicutes	Bacilli	Bacillales	Bacillaceae	NA
ASV_1515	Bin22	5.66064e-05	Bacteria	Firmicutes	Bacilli	Bacillales	Bacillaceae	NA
ASV_1877	Bin22	5.59463e-05	Bacteria	Firmicutes	Bacilli	Bacillales	Bacillaceae	NA
ASV_1428	Bin22	5.28274e-05	Bacteria	Firmicutes	Bacilli	Bacillales	Bacillaceae	NA
ASV_1717	Bin22	4.88953e-05	Bacteria	Firmicutes	Bacilli	Bacillales	Bacillaceae	NA
ASV_2248	Bin22	4.30823e-05	Bacteria	Firmicutes	Bacilli	Bacillales	Bacillaceae	NA
ASV_1831	Bin22	3.25278e-05	Bacteria	Firmicutes	Bacilli	Bacillales	Bacillaceae	NA
ASV_423	Bin23	0.000434571	Bacteria	Firmicutes	Bacilli	Erysipelotrichales	Erysipelotrichaceae	Erysipelothrix	uncultured bacterium	830	830	1	0	0.9892	HQ716155.1
ASV_751	Bin23	0.000305652	Bacteria	Firmicutes	Bacilli	Bacillales	Bacillaceae	NA	Oceanobacillus sp.	859	859	1	0	1	MF288791.1
ASV_612	Bin23	0.000305371	Bacteria	Firmicutes	Bacilli	Bacillales	Bacillaceae	NA	Oceanobacillus sp.	854	854	1	0	0.9978	MF288791.1
ASV_776	Bin23	0.00027806	Bacteria	Firmicutes	Bacilli	Erysipelotrichales	Erysipelotrichaceae	Erysipelothrix
ASV_852	Bin23	0.000273737	Bacteria	Firmicutes	Bacilli	Erysipelotrichales	Erysipelotrichaceae	Erysipelothrix
ASV_732	Bin23	0.000237054	Bacteria	Firmicutes	Bacilli	Bacillales	Bacillaceae	NA
ASV_782	Bin23	0.000224445	Bacteria	Firmicutes	Bacilli	Bacillales	Bacillaceae	NA
ASV_962	Bin23	0.000187509	Bacteria	Firmicutes	Bacilli	Bacillales	Bacillaceae	NA
ASV_851	Bin23	0.000175161	Bacteria	Firmicutes	Bacilli	Erysipelotrichales	Erysipelotrichaceae	Erysipelothrix
ASV_983	Bin23	0.000147052	Bacteria	Firmicutes	Bacilli	Bacillales	Bacillaceae	NA
ASV_935	Bin23	0.00014579	Bacteria	Firmicutes	Bacilli	Bacillales	Bacillaceae	NA
ASV_973	Bin23	0.000137826	Bacteria	Firmicutes	Bacilli	Erysipelotrichales	Erysipelotrichaceae	Erysipelothrix
ASV_1138	Bin23	0.000129033	Bacteria	Firmicutes	Bacilli	Bacillales	Bacillaceae	NA
ASV_1228	Bin23	0.000128105	Bacteria	Firmicutes	Bacilli	Bacillales	Bacillaceae	NA
ASV_1514	Bin23	0.000125903	Bacteria	Firmicutes	Bacilli	Bacillales	Bacillaceae	NA
ASV_931	Bin23	0.000125034	Bacteria	Firmicutes	Bacilli	Erysipelotrichales	Erysipelotrichaceae	Erysipelothrix
ASV_932	Bin23	0.000124322	Bacteria	Firmicutes	Bacilli	Bacillales	Bacillaceae	NA
ASV_1320	Bin23	0.000104136	Bacteria	Firmicutes	Bacilli	Erysipelotrichales	Erysipelotrichaceae	Erysipelothrix
ASV_967	Bin23	0.000103524	Bacteria	Firmicutes	Clostridia	Peptococcales	Peptococcaceae	Desulfonispora
ASV_1599	Bin23	9.93083e-05	Bacteria	Firmicutes	Clostridia	Peptococcales	Peptococcaceae	Desulfonispora
ASV_1056	Bin23	9.61722e-05	Bacteria	Firmicutes	Clostridia	Peptococcales	Peptococcaceae	Desulfonispora
ASV_1436	Bin23	7.64967e-05	Bacteria	Firmicutes	Bacilli	Bacillales	Bacillaceae	NA
ASV_2603	Bin23	7.58021e-05	Bacteria	Firmicutes	Clostridia	Peptococcales	Peptococcaceae	Desulfonispora
ASV_1441	Bin23	7.47078e-05	Bacteria	Firmicutes	Bacilli	Erysipelotrichales	Erysipelotrichaceae	Erysipelothrix
ASV_1493	Bin23	7.31532e-05	Bacteria	Firmicutes	Bacilli	Erysipelotrichales	Erysipelotrichaceae	Erysipelothrix
ASV_1223	Bin23	7.27709e-05	Bacteria	Firmicutes	Bacilli	Bacillales	Bacillaceae	NA
ASV_1944	Bin23	7.2684e-05	Bacteria	Firmicutes	Bacilli	Bacillales	Bacillaceae	NA
ASV_1370	Bin23	7.1222e-05	Bacteria	Firmicutes	Bacilli	Erysipelotrichales	Erysipelotrichaceae	Erysipelothrix
ASV_1045	Bin23	6.76054e-05	Bacteria	Firmicutes	Bacilli	Erysipelotrichales	Erysipelotrichaceae	Erysipelothrix
ASV_1457	Bin23	6.13695e-05	Bacteria	Firmicutes	Clostridia	Peptococcales	Peptococcaceae	Desulfonispora
ASV_2345	Bin23	5.81126e-05	Bacteria	Firmicutes	Bacilli	Erysipelotrichales	Erysipelotrichaceae	Erysipelothrix
ASV_1881	Bin23	5.60603e-05	Bacteria	Firmicutes	Bacilli	Bacillales	Bacillaceae	NA
ASV_1442	Bin23	5.2858e-05	Bacteria	Firmicutes	Bacilli	Erysipelotrichales	Erysipelotrichaceae	Erysipelothrix
ASV_1896	Bin23	5.23887e-05	Bacteria	Firmicutes	Bacilli	Bacillales	Bacillaceae	NA
ASV_1447	Bin23	5.1988e-05	Bacteria	Firmicutes	Bacilli	Erysipelotrichales	Erysipelotrichaceae	Erysipelothrix
ASV_945	Bin23	4.95711e-05	Bacteria	Firmicutes	Bacilli	Erysipelotrichales	Erysipelotrichaceae	Erysipelothrix
ASV_1257	Bin23	4.94553e-05	Bacteria	Firmicutes	Bacilli	Bacillales	Bacillaceae	NA
ASV_1624	Bin23	4.86925e-05	Bacteria	Firmicutes	Bacilli	Bacillales	Bacillaceae	NA
ASV_2584	Bin23	4.71568e-05	Bacteria	Firmicutes	Bacilli	Erysipelotrichales	Erysipelotrichaceae	Erysipelothrix
ASV_2579	Bin23	4.70423e-05	Bacteria	Firmicutes	Bacilli	Erysipelotrichales	Erysipelotrichaceae	Erysipelothrix
ASV_2371	Bin23	4.00874e-05	Bacteria	Firmicutes	Bacilli	Bacillales	Bacillaceae	NA
ASV_2277	Bin23	3.78651e-05	Bacteria	Firmicutes	Bacilli	Bacillales	Bacillaceae	NA
ASV_1771	Bin23	3.77207e-05	Bacteria	Firmicutes	Bacilli	Bacillales	Bacillaceae	NA
ASV_2759	Bin23	3.73461e-05	Bacteria	Firmicutes	Clostridia	Peptococcales	Peptococcaceae	Desulfonispora
ASV_1508	Bin23	3.69286e-05	Bacteria	Firmicutes	Bacilli	Bacillales	Bacillaceae	NA
ASV_1969	Bin23	3.56366e-05	Bacteria	Firmicutes	Bacilli	Bacillales	Bacillaceae	NA
ASV_1733	Bin23	3.49512e-05	Bacteria	Firmicutes	Bacilli	Bacillales	Bacillaceae	NA
ASV_1832	Bin23	3.33266e-05	Bacteria	Firmicutes	Bacilli	Bacillales	Bacillaceae	NA
ASV_1749	Bin23	3.27247e-05	Bacteria	Firmicutes	Bacilli	Erysipelotrichales	Erysipelotrichaceae	Erysipelothrix
ASV_2261	Bin23	3.05422e-05	Bacteria	Firmicutes	Bacilli	Bacillales	Bacillaceae	NA
ASV_1190	Bin23	2.43035e-05	Bacteria	Firmicutes	Bacilli	Erysipelotrichales	Erysipelotrichaceae	Erysipelothrix
ASV_2362	Bin23	2.0274e-05	Bacteria	Firmicutes	Bacilli	Bacillales	Bacillaceae	NA
ASV_2647	Bin23	1.88732e-05	Bacteria	Firmicutes	Bacilli	Bacillales	Bacillaceae	NA
ASV_1618	Bin23	1.78327e-05	Bacteria	Firmicutes	Bacilli	Bacillales	Bacillaceae	NA
ASV_4588	Bin23	1.71619e-05	Bacteria	Firmicutes	Bacilli	Bacillales	Bacillaceae	NA
ASV_1579	Bin23	1.16207e-05	Bacteria	Firmicutes	Bacilli	Erysipelotrichales	Erysipelotrichaceae	Erysipelothrix
ASV_2580	Bin23	9.80591e-06	Bacteria	Firmicutes	Bacilli	Bacillales	Bacillaceae	NA
ASV_2874	Bin23	5.96742e-06	Bacteria	Firmicutes	Bacilli	Bacillales	Bacillaceae	NA
ASV_141	Bin24	0.00190958	Bacteria	Firmicutes	Bacilli	Lactobacillales	Carnobacteriaceae	Carnobacterium	Carnobacterium iners	854	854	1	0	0.9978	MK603834.1
ASV_211	Bin24	0.00119536	Bacteria	Firmicutes	Bacilli	Lactobacillales	Carnobacteriaceae	Carnobacterium	Carnobacterium iners	848	848	1	0	0.9957	MK603834.1
ASV_217	Bin24	0.00110304	Bacteria	Firmicutes	Bacilli	Lactobacillales	Carnobacteriaceae	Carnobacterium	Carnobacterium iners	854	854	1	0	0.9978	MK603834.1
ASV_309	Bin24	0.000897449	Bacteria	Firmicutes	Bacilli	Lactobacillales	Carnobacteriaceae	Carnobacterium
ASV_330	Bin24	0.000804878	Bacteria	Firmicutes	Bacilli	Lactobacillales	Carnobacteriaceae	NA
ASV_304	Bin24	0.000737012	Bacteria	Firmicutes	Bacilli	Lactobacillales	Carnobacteriaceae	Carnobacterium
ASV_335	Bin24	0.000655929	Bacteria	Firmicutes	Bacilli	Lactobacillales	Carnobacteriaceae	Carnobacterium
ASV_356	Bin24	0.000629367	Bacteria	Firmicutes	Bacilli	Lactobacillales	Carnobacteriaceae	Carnobacterium
ASV_456	Bin24	0.000571897	Bacteria	Firmicutes	Bacilli	Lactobacillales	Carnobacteriaceae	Carnobacterium
ASV_489	Bin24	0.000501103	Bacteria	Firmicutes	Bacilli	Lactobacillales	Carnobacteriaceae	Carnobacterium
ASV_516	Bin24	0.000490475	Bacteria	Firmicutes	Bacilli	Lactobacillales	Carnobacteriaceae	Lacticigenium
ASV_451	Bin24	0.000477504	Bacteria	Firmicutes	Bacilli	Lactobacillales	Carnobacteriaceae	Carnobacterium
ASV_551	Bin24	0.000447613	Bacteria	Firmicutes	Bacilli	Lactobacillales	Carnobacteriaceae	Carnobacterium
ASV_490	Bin24	0.000389755	Bacteria	Firmicutes	Bacilli	Lactobacillales	Carnobacteriaceae	Carnobacterium
ASV_629	Bin24	0.000368737	Bacteria	Firmicutes	Bacilli	Lactobacillales	Carnobacteriaceae	NA
ASV_589	Bin24	0.000367759	Bacteria	Firmicutes	Bacilli	Lactobacillales	Carnobacteriaceae	NA
ASV_513	Bin24	0.000355678	Bacteria	Firmicutes	Bacilli	Lactobacillales	Carnobacteriaceae	Carnobacterium
ASV_569	Bin24	0.000353365	Bacteria	Firmicutes	Bacilli	Lactobacillales	Carnobacteriaceae	Carnobacterium
ASV_608	Bin24	0.0003098	Bacteria	Firmicutes	Bacilli	Lactobacillales	Carnobacteriaceae	NA
ASV_681	Bin24	0.000288901	Bacteria	Firmicutes	Bacilli	Lactobacillales	Carnobacteriaceae	Carnobacterium
ASV_662	Bin24	0.000256172	Bacteria	Firmicutes	Bacilli	Lactobacillales	Carnobacteriaceae	NA
ASV_862	Bin24	0.000224059	Bacteria	Firmicutes	Bacilli	Lactobacillales	Carnobacteriaceae	Lacticigenium
ASV_1014	Bin24	0.000216305	Bacteria	Firmicutes	Bacilli	Lactobacillales	Carnobacteriaceae	NA
ASV_798	Bin24	0.000176577	Bacteria	Firmicutes	Bacilli	Lactobacillales	Carnobacteriaceae	Carnobacterium
ASV_843	Bin24	0.000167776	Bacteria	Firmicutes	Bacilli	Lactobacillales	Carnobacteriaceae	NA
ASV_895	Bin24	0.000162313	Bacteria	Firmicutes	Bacilli	Lactobacillales	Carnobacteriaceae	Lacticigenium
ASV_1202	Bin24	0.000158906	Bacteria	Firmicutes	Bacilli	Lactobacillales	Carnobacteriaceae	Lacticigenium
ASV_1308	Bin24	0.000155475	Bacteria	Firmicutes	Bacilli	Lactobacillales	Carnobacteriaceae	Lacticigenium
ASV_910	Bin24	0.00013335	Bacteria	Firmicutes	Bacilli	Bacillales	Bacillaceae	NA
ASV_1567	Bin24	0.000131156	Bacteria	Firmicutes	Bacilli	Lactobacillales	Carnobacteriaceae	Lacticigenium
ASV_1185	Bin24	0.000122351	Bacteria	Firmicutes	Bacilli	Lactobacillales	Carnobacteriaceae	NA
ASV_1102	Bin24	0.000118376	Bacteria	Firmicutes	Bacilli	Lactobacillales	Carnobacteriaceae	Lacticigenium
ASV_1155	Bin24	0.000117187	Bacteria	Firmicutes	Bacilli	Lactobacillales	Carnobacteriaceae	Lacticigenium
ASV_1651	Bin24	0.00011376	Bacteria	Firmicutes	Bacilli	Lactobacillales	Carnobacteriaceae	Lacticigenium
ASV_948	Bin24	0.000110842	Bacteria	Firmicutes	Bacilli	Lactobacillales	Carnobacteriaceae	NA
ASV_1162	Bin24	0.000109152	Bacteria	Firmicutes	Bacilli	Lactobacillales	Carnobacteriaceae	NA
ASV_1079	Bin24	0.000105318	Bacteria	Firmicutes	Bacilli	Lactobacillales	Carnobacteriaceae	NA
ASV_872	Bin24	9.01873e-05	Bacteria	Firmicutes	Bacilli	Lactobacillales	Carnobacteriaceae	Lacticigenium
ASV_739	Bin24	8.56148e-05	Bacteria	Firmicutes	Bacilli	Lactobacillales	Carnobacteriaceae	NA
ASV_1406	Bin24	8.42677e-05	Bacteria	Firmicutes	Bacilli	Lactobacillales	Carnobacteriaceae	Lacticigenium
ASV_1658	Bin24	8.39896e-05	Bacteria	Firmicutes	Bacilli	Lactobacillales	Carnobacteriaceae	NA
ASV_899	Bin24	8.06302e-05	Bacteria	Firmicutes	Bacilli	Lactobacillales	Carnobacteriaceae	NA
ASV_1559	Bin24	7.49006e-05	Bacteria	Firmicutes	Bacilli	Lactobacillales	Carnobacteriaceae	NA
ASV_1413	Bin24	7.28451e-05	Bacteria	Firmicutes	Bacilli	Lactobacillales	Carnobacteriaceae	Carnobacterium
ASV_1617	Bin24	6.85531e-05	Bacteria	Firmicutes	Bacilli	Lactobacillales	Carnobacteriaceae	NA
ASV_1570	Bin24	6.64893e-05	Bacteria	Firmicutes	Bacilli	Lactobacillales	Catellicoccaceae	Catellicoccus
ASV_1981	Bin24	6.44262e-05	Bacteria	Firmicutes	Bacilli	Lactobacillales	Carnobacteriaceae	NA
ASV_2131	Bin24	6.40438e-05	Bacteria	Firmicutes	Bacilli	Lactobacillales	Carnobacteriaceae	NA
ASV_1395	Bin24	6.29992e-05	Bacteria	Firmicutes	Bacilli	Lactobacillales	Catellicoccaceae	Catellicoccus
ASV_1400	Bin24	6.29789e-05	Bacteria	Firmicutes	Bacilli	Lactobacillales	Carnobacteriaceae	NA
ASV_2604	Bin24	5.31985e-05	Bacteria	Firmicutes	Bacilli	Lactobacillales	Carnobacteriaceae	Atopostipes
ASV_1873	Bin24	5.0742e-05	Bacteria	Firmicutes	Bacilli	Lactobacillales	Carnobacteriaceae	Atopostipes
ASV_1857	Bin24	5.00971e-05	Bacteria	Firmicutes	Bacilli	Lactobacillales	Carnobacteriaceae	NA
ASV_2223	Bin24	4.80151e-05	Bacteria	Firmicutes	Bacilli	Bacillales	Bacillaceae	NA
ASV_1688	Bin24	4.69538e-05	Bacteria	Firmicutes	Bacilli	Lactobacillales	Carnobacteriaceae	Atopostipes
ASV_2430	Bin24	4.63634e-05	Bacteria	Firmicutes	Bacilli	Lactobacillales	Carnobacteriaceae	NA
ASV_2199	Bin24	4.24842e-05	Bacteria	Firmicutes	Bacilli	Lactobacillales	Carnobacteriaceae	Lacticigenium
ASV_1883	Bin24	4.20037e-05	Bacteria	Firmicutes	Bacilli	Lactobacillales	Carnobacteriaceae	Atopostipes
ASV_2413	Bin24	4.16577e-05	Bacteria	Firmicutes	Bacilli	Lactobacillales	Carnobacteriaceae	Lacticigenium
ASV_1930	Bin24	3.78063e-05	Bacteria	Firmicutes	Bacilli	Lactobacillales	Carnobacteriaceae	Carnobacterium
ASV_2215	Bin24	3.76002e-05	Bacteria	Firmicutes	Bacilli	Lactobacillales	Carnobacteriaceae	NA
ASV_2043	Bin24	3.57686e-05	Bacteria	Firmicutes	Bacilli	Bacillales	Bacillaceae	NA
ASV_3303	Bin24	3.34065e-05	Bacteria	Firmicutes	Bacilli	Lactobacillales	Carnobacteriaceae	NA
ASV_3525	Bin24	3.33702e-05	Bacteria	Firmicutes	Bacilli	Lactobacillales	Carnobacteriaceae	NA
ASV_2381	Bin24	3.27052e-05	Bacteria	Firmicutes	Bacilli	Lactobacillales	Carnobacteriaceae	NA
ASV_2325	Bin24	3.24499e-05	Bacteria	Firmicutes	Bacilli	Lactobacillales	Carnobacteriaceae	NA
ASV_2875	Bin24	2.92354e-05	Bacteria	Firmicutes	Bacilli	Lactobacillales	Carnobacteriaceae	Atopostipes
ASV_3040	Bin24	2.79242e-05	Bacteria	Firmicutes	Bacilli	Lactobacillales	Carnobacteriaceae	NA
ASV_3304	Bin24	2.78141e-05	Bacteria	Firmicutes	Bacilli	Lactobacillales	Carnobacteriaceae	NA
ASV_2088	Bin24	2.43019e-05	Bacteria	Firmicutes	Bacilli	Lactobacillales	Carnobacteriaceae	Lacticigenium
ASV_3459	Bin24	2.42864e-05	Bacteria	Firmicutes	Bacilli	Lactobacillales	Carnobacteriaceae	NA
ASV_5462	Bin24	1.90976e-05	Bacteria	Firmicutes	Bacilli	Bacillales	Bacillaceae	NA
ASV_1844	Bin24	1.42986e-05	Bacteria	Firmicutes	Bacilli	Lactobacillales	Carnobacteriaceae	Lacticigenium
ASV_1218	Bin24	1.31757e-05	Bacteria	Firmicutes	Bacilli	Lactobacillales	Carnobacteriaceae	Lacticigenium
ASV_5364	Bin24	8.17974e-06	Bacteria	Firmicutes	Bacilli	Lactobacillales	Carnobacteriaceae	NA
ASV_147	Bin25	0.00114352	Bacteria	Firmicutes	Bacilli	Bacillales	Planococcaceae	Sporosarcina	uncultured Firmicutes bacterium	848	848	1	0	0.9957	FR749726.1
ASV_301	Bin25	0.00091817	Bacteria	Firmicutes	Bacilli	Bacillales	Planococcaceae	Sporosarcina	uncultured Firmicutes bacterium	854	854	1	0	0.9978	FR749726.1
ASV_245	Bin25	0.000838748	Bacteria	Firmicutes	Bacilli	Bacillales	Planococcaceae	Sporosarcina	uncultured Firmicutes bacterium	843	843	1	0	0.9935	FR749726.1
ASV_375	Bin25	0.000761029	Bacteria	Firmicutes	Bacilli	Bacillales	Planococcaceae	Sporosarcina
ASV_258	Bin25	0.000751782	Bacteria	Firmicutes	Bacilli	Bacillales	Planococcaceae	Sporosarcina
ASV_227	Bin25	0.000738294	Bacteria	Firmicutes	Bacilli	Bacillales	Planococcaceae	Sporosarcina
ASV_316	Bin25	0.00069137	Bacteria	Firmicutes	Bacilli	Bacillales	Planococcaceae	Sporosarcina
ASV_428	Bin25	0.000570977	Bacteria	Firmicutes	Bacilli	Bacillales	Planococcaceae	Sporosarcina
ASV_303	Bin25	0.000557001	Bacteria	Firmicutes	Bacilli	Bacillales	Planococcaceae	Sporosarcina
ASV_499	Bin25	0.000539874	Bacteria	Firmicutes	Bacilli	Bacillales	Planococcaceae	Sporosarcina
ASV_361	Bin25	0.000515176	Bacteria	Firmicutes	Bacilli	Bacillales	Planococcaceae	Sporosarcina
ASV_385	Bin25	0.000508298	Bacteria	Firmicutes	Bacilli	Bacillales	Planococcaceae	Sporosarcina
ASV_392	Bin25	0.000485202	Bacteria	Firmicutes	Bacilli	Bacillales	Planococcaceae	Sporosarcina
ASV_493	Bin25	0.000463849	Bacteria	Firmicutes	Bacilli	Bacillales	Planococcaceae	Sporosarcina
ASV_332	Bin25	0.000453506	Bacteria	Firmicutes	Bacilli	Bacillales	Planococcaceae	Sporosarcina
ASV_460	Bin25	0.000448533	Bacteria	Firmicutes	Bacilli	Bacillales	Planococcaceae	Sporosarcina
ASV_528	Bin25	0.000367402	Bacteria	Firmicutes	Bacilli	Bacillales	Planococcaceae	Sporosarcina
ASV_497	Bin25	0.000359269	Bacteria	Firmicutes	Bacilli	Bacillales	Planococcaceae	NA
ASV_598	Bin25	0.000357699	Bacteria	Firmicutes	Bacilli	Bacillales	Planococcaceae	Sporosarcina
ASV_415	Bin25	0.000355331	Bacteria	Firmicutes	Bacilli	Bacillales	Planococcaceae	Sporosarcina
ASV_445	Bin25	0.000354422	Bacteria	Firmicutes	Bacilli	Bacillales	Planococcaceae	Sporosarcina
ASV_450	Bin25	0.000346745	Bacteria	Firmicutes	Bacilli	Bacillales	Planococcaceae	NA
ASV_547	Bin25	0.000322288	Bacteria	Firmicutes	Bacilli	Bacillales	Planococcaceae	Sporosarcina
ASV_666	Bin25	0.000287293	Bacteria	Firmicutes	Bacilli	Bacillales	Planococcaceae	Sporosarcina
ASV_653	Bin25	0.000286551	Bacteria	Firmicutes	Bacilli	Bacillales	Planococcaceae	Sporosarcina
ASV_511	Bin25	0.000283952	Bacteria	Firmicutes	Bacilli	Bacillales	Planococcaceae	Sporosarcina
ASV_518	Bin25	0.000270226	Bacteria	Firmicutes	Bacilli	Bacillales	Planococcaceae	Sporosarcina
ASV_604	Bin25	0.000251251	Bacteria	Firmicutes	Bacilli	Bacillales	Planococcaceae	NA
ASV_702	Bin25	0.000233312	Bacteria	Firmicutes	Bacilli	Bacillales	Planococcaceae	Sporosarcina
ASV_761	Bin25	0.000224422	Bacteria	Firmicutes	Bacilli	Bacillales	Planococcaceae	Sporosarcina
ASV_734	Bin25	0.000201524	Bacteria	Firmicutes	Bacilli	Bacillales	Planococcaceae	Sporosarcina
ASV_974	Bin25	0.000195824	Bacteria	Firmicutes	Bacilli	Bacillales	Planococcaceae	Sporosarcina
ASV_646	Bin25	0.000190954	Bacteria	Firmicutes	Bacilli	Bacillales	Planococcaceae	NA
ASV_704	Bin25	0.000170845	Bacteria	Firmicutes	Bacilli	Bacillales	Planococcaceae	Sporosarcina
ASV_882	Bin25	0.000123495	Bacteria	Firmicutes	Bacilli	Bacillales	Planococcaceae	NA
ASV_1435	Bin25	7.44049e-05	Bacteria	Firmicutes	Bacilli	Bacillales	Planococcaceae	Sporosarcina
ASV_1477	Bin25	4.47124e-05	Bacteria	Firmicutes	Bacilli	Bacillales	Planococcaceae	NA
ASV_388	Bin26	0.000474781	Bacteria	Firmicutes	Bacilli	Bacillales	Planococcaceae	Sporosarcina	Sporosarcina sp.	854	854	1	0	0.9978	MF288799.1
ASV_1110	Bin26	0.000413546	Bacteria	Firmicutes	Bacilli	Bacillales	Planococcaceae	Planococcus	Planococcus sp. (in: firmicutes)	846	846	1	0	0.9957	MF288792.1
ASV_695	Bin26	0.000330626	Bacteria	Firmicutes	Bacilli	Bacillales	Planococcaceae	Sporosarcina	Sporosarcina sp.	843	843	1	0	0.9935	MF288799.1
ASV_1012	Bin26	0.000265013	Bacteria	Firmicutes	Bacilli	Bacillales	Planococcaceae	Sporosarcina
ASV_868	Bin26	0.0002449	Bacteria	Firmicutes	Bacilli	Bacillales	Planococcaceae	Planococcus
ASV_819	Bin26	0.000226753	Bacteria	Firmicutes	Bacilli	Bacillales	Planococcaceae	Sporosarcina
ASV_879	Bin26	0.000182674	Bacteria	Firmicutes	Bacilli	Bacillales	Planococcaceae	Sporosarcina
ASV_1220	Bin26	0.000182473	Bacteria	Firmicutes	Bacilli	Bacillales	Planococcaceae	Sporosarcina
ASV_1623	Bin26	0.000179831	Bacteria	Firmicutes	Bacilli	Bacillales	Planococcaceae	Planococcus
ASV_1392	Bin26	0.000148378	Bacteria	Firmicutes	Bacilli	Bacillales	Planococcaceae	Sporosarcina
ASV_1660	Bin26	0.000144897	Bacteria	Firmicutes	Bacilli	Bacillales	Planococcaceae	Planococcus
ASV_947	Bin26	0.00014192	Bacteria	Firmicutes	Bacilli	Bacillales	Planococcaceae	Sporosarcina
ASV_1331	Bin26	0.000138211	Bacteria	Firmicutes	Bacilli	Bacillales	Planococcaceae	Sporosarcina
ASV_1123	Bin26	0.000121551	Bacteria	Firmicutes	Bacilli	Bacillales	Planococcaceae	Sporosarcina
ASV_1092	Bin26	0.000117828	Bacteria	Firmicutes	Bacilli	Bacillales	Planococcaceae	Sporosarcina
ASV_1316	Bin26	0.000115653	Bacteria	Firmicutes	Bacilli	Bacillales	Planococcaceae	Sporosarcina
ASV_1718	Bin26	9.93493e-05	Bacteria	Firmicutes	Bacilli	Bacillales	Planococcaceae	Sporosarcina
ASV_1641	Bin26	8.61648e-05	Bacteria	Firmicutes	Bacilli	Bacillales	Planococcaceae	Sporosarcina
ASV_941	Bin26	8.24936e-05	Bacteria	Firmicutes	Bacilli	Bacillales	Planococcaceae	Sporosarcina
ASV_2020	Bin26	5.80494e-05	Bacteria	Firmicutes	Bacilli	Bacillales	Planococcaceae	Sporosarcina
ASV_1980	Bin26	4.43234e-05	Bacteria	Firmicutes	Bacilli	Bacillales	Planococcaceae	Sporosarcina
ASV_1533	Bin26	4.40736e-05	Bacteria	Firmicutes	Bacilli	Bacillales	Planococcaceae	Sporosarcina
ASV_1906	Bin26	4.31736e-05	Bacteria	Firmicutes	Bacilli	Bacillales	Planococcaceae	Sporosarcina
ASV_1769	Bin26	3.98882e-05	Bacteria	Firmicutes	Bacilli	Bacillales	Planococcaceae	Sporosarcina
ASV_1239	Bin26	3.7784e-05	Bacteria	Firmicutes	Bacilli	Bacillales	Planococcaceae	Sporosarcina
ASV_2107	Bin26	1.81309e-05	Bacteria	Firmicutes	Bacilli	Bacillales	Planococcaceae	Sporosarcina
ASV_2021	Bin26	1.70546e-05	Bacteria	Firmicutes	Bacilli	Bacillales	Planococcaceae	Sporosarcina
ASV_2756	Bin26	1.25525e-05	Bacteria	Firmicutes	Bacilli	Bacillales	Planococcaceae	Sporosarcina
ASV_5082	Bin26	1.12156e-05	Bacteria	Firmicutes	Bacilli	Bacillales	Planococcaceae	Planococcus
ASV_401	Bin27	0.00142219	Bacteria	Actinobacteriota	Actinobacteria	Propionibacteriales	Propionibacteriaceae	Tessaracoccus	uncultured Actinomycetales bacterium	808	808	1	0	0.9933	MK589035.1
ASV_390	Bin27	0.000831402	Bacteria	Actinobacteriota	Actinobacteria	Propionibacteriales	Propionibacteriaceae	Tessaracoccus	uncultured Actinomycetales bacterium	819	819	1	0	0.9978	MK589035.1
ASV_306	Bin27	0.000821571	Bacteria	Actinobacteriota	Actinobacteria	Propionibacteriales	Propionibacteriaceae	Tessaracoccus	uncultured Actinomycetales bacterium	813	813	1	0	0.9955	MK589035.1
ASV_573	Bin27	0.00052458	Bacteria	Actinobacteriota	Actinobacteria	Propionibacteriales	Propionibacteriaceae	Tessaracoccus
ASV_496	Bin27	0.000489131	Bacteria	Actinobacteriota	Actinobacteria	Propionibacteriales	Propionibacteriaceae	Tessaracoccus
ASV_442	Bin27	0.000443832	Bacteria	Actinobacteriota	Actinobacteria	Propionibacteriales	Propionibacteriaceae	Tessaracoccus
ASV_595	Bin27	0.000423642	Bacteria	Actinobacteriota	Actinobacteria	Propionibacteriales	Propionibacteriaceae	Tessaracoccus
ASV_584	Bin27	0.000366726	Bacteria	Actinobacteriota	Actinobacteria	Propionibacteriales	Propionibacteriaceae	Tessaracoccus
ASV_642	Bin27	0.000349616	Bacteria	Actinobacteriota	Actinobacteria	Propionibacteriales	Propionibacteriaceae	Tessaracoccus
ASV_627	Bin27	0.000303887	Bacteria	Actinobacteriota	Actinobacteria	Propionibacteriales	Propionibacteriaceae	Tessaracoccus
ASV_881	Bin27	0.000266233	Bacteria	Actinobacteriota	Actinobacteria	Propionibacteriales	Propionibacteriaceae	Tessaracoccus
ASV_1221	Bin27	0.000264591	Bacteria	Actinobacteriota	Actinobacteria	Propionibacteriales	Propionibacteriaceae	Tessaracoccus
ASV_789	Bin27	0.00025752	Bacteria	Actinobacteriota	Actinobacteria	Propionibacteriales	Propionibacteriaceae	Tessaracoccus
ASV_779	Bin27	0.00025248	Bacteria	Actinobacteriota	Actinobacteria	Propionibacteriales	Propionibacteriaceae	Tessaracoccus
ASV_1070	Bin27	0.000241808	Bacteria	Actinobacteriota	Actinobacteria	Propionibacteriales	Propionibacteriaceae	Tessaracoccus
ASV_914	Bin27	0.000238586	Bacteria	Actinobacteriota	Actinobacteria	Propionibacteriales	Propionibacteriaceae	Tessaracoccus
ASV_1423	Bin27	0.000235449	Bacteria	Actinobacteriota	Actinobacteria	Propionibacteriales	Propionibacteriaceae	Tessaracoccus
ASV_715	Bin27	0.000234191	Bacteria	Actinobacteriota	Actinobacteria	Propionibacteriales	Propionibacteriaceae	Tessaracoccus
ASV_1721	Bin27	0.000227115	Bacteria	Actinobacteriota	Actinobacteria	Propionibacteriales	Propionibacteriaceae	NA
ASV_1011	Bin27	0.000208413	Bacteria	Actinobacteriota	Actinobacteria	Propionibacteriales	Propionibacteriaceae	Tessaracoccus
ASV_1125	Bin27	0.000164666	Bacteria	Actinobacteriota	Actinobacteria	Propionibacteriales	Propionibacteriaceae	Tessaracoccus
ASV_1064	Bin27	0.00015436	Bacteria	Actinobacteriota	Actinobacteria	Propionibacteriales	Propionibacteriaceae	Tessaracoccus
ASV_849	Bin27	0.000142853	Bacteria	Actinobacteriota	Actinobacteria	Propionibacteriales	Propionibacteriaceae	Tessaracoccus
ASV_1097	Bin27	0.00013422	Bacteria	Actinobacteriota	Actinobacteria	Propionibacteriales	Propionibacteriaceae	Tessaracoccus
ASV_1380	Bin27	0.000118571	Bacteria	Actinobacteriota	Actinobacteria	Propionibacteriales	Propionibacteriaceae	Tessaracoccus
ASV_1262	Bin27	8.51083e-05	Bacteria	Actinobacteriota	Actinobacteria	Propionibacteriales	Propionibacteriaceae	Tessaracoccus
ASV_2409	Bin27	7.13784e-05	Bacteria	Actinobacteriota	Actinobacteria	Propionibacteriales	Propionibacteriaceae	Tessaracoccus
ASV_1589	Bin27	7.12303e-05	Bacteria	Actinobacteriota	Actinobacteria	Propionibacteriales	Propionibacteriaceae	NA
ASV_1799	Bin27	6.53893e-05	Bacteria	Actinobacteriota	Actinobacteria	Propionibacteriales	Propionibacteriaceae	NA
ASV_2606	Bin27	5.34826e-05	Bacteria	Actinobacteriota	Actinobacteria	Propionibacteriales	Propionibacteriaceae	Tessaracoccus
ASV_1937	Bin27	3.76461e-05	Bacteria	Actinobacteriota	Actinobacteria	Propionibacteriales	Propionibacteriaceae	Tessaracoccus
ASV_2667	Bin27	3.37638e-05	Bacteria	Actinobacteriota	Actinobacteria	Propionibacteriales	Propionibacteriaceae	Tessaracoccus
ASV_2180	Bin27	3.11068e-05	Bacteria	Actinobacteriota	Actinobacteria	Propionibacteriales	Propionibacteriaceae	Tessaracoccus
ASV_2653	Bin27	2.93181e-05	Bacteria	Actinobacteriota	Actinobacteria	Propionibacteriales	Propionibacteriaceae	NA
ASV_3131	Bin27	2.81366e-05	Bacteria	Actinobacteriota	Actinobacteria	Propionibacteriales	Propionibacteriaceae	Tessaracoccus
ASV_2790	Bin27	2.52845e-05	Bacteria	Actinobacteriota	Actinobacteria	Propionibacteriales	Propionibacteriaceae	Tessaracoccus
ASV_2505	Bin27	2.12957e-05	Bacteria	Actinobacteriota	Actinobacteria	Propionibacteriales	Propionibacteriaceae	Tessaracoccus
ASV_3698	Bin27	1.98409e-05	Bacteria	Actinobacteriota	Actinobacteria	Propionibacteriales	Propionibacteriaceae	Tessaracoccus
ASV_4405	Bin27	1.94338e-05	Bacteria	Actinobacteriota	Actinobacteria	Propionibacteriales	Propionibacteriaceae	Tessaracoccus
ASV_2558	Bin27	1.93057e-05	Bacteria	Actinobacteriota	Actinobacteria	Propionibacteriales	Propionibacteriaceae	Tessaracoccus
ASV_3458	Bin27	1.52463e-05	Bacteria	Actinobacteriota	Actinobacteria	Propionibacteriales	Propionibacteriaceae	Tessaracoccus
ASV_4336	Bin27	2.58531e-06	Bacteria	Actinobacteriota	Actinobacteria	Propionibacteriales	Propionibacteriaceae	Tessaracoccus
ASV_193	Bin28	0.00121698	Bacteria	Actinobacteriota	Actinobacteria	Propionibacteriales	Propionibacteriaceae	Tessaracoccus	Tessaracoccus sp.	813	813	1	0	0.9955	MT432288.1
ASV_277	Bin28	0.00114655	Bacteria	Actinobacteriota	Actinobacteria	Propionibacteriales	Propionibacteriaceae	Tessaracoccus	Tessaracoccus sp.	819	819	1	0	0.9978	MT432288.1
ASV_295	Bin28	0.000906075	Bacteria	Actinobacteriota	Actinobacteria	Propionibacteriales	Propionibacteriaceae	Tessaracoccus	Tessaracoccus sp.	813	813	1	0	0.9955	MT432288.1
ASV_279	Bin28	0.000819641	Bacteria	Actinobacteriota	Actinobacteria	Propionibacteriales	Propionibacteriaceae	Tessaracoccus
ASV_337	Bin28	0.000818027	Bacteria	Actinobacteriota	Actinobacteria	Propionibacteriales	Nocardioidaceae	Marmoricola
ASV_310	Bin28	0.000715194	Bacteria	Actinobacteriota	Actinobacteria	Propionibacteriales	Propionibacteriaceae	Tessaracoccus
ASV_488	Bin28	0.000685848	Bacteria	Actinobacteriota	Actinobacteria	Propionibacteriales	Propionibacteriaceae	Tessaracoccus
ASV_470	Bin28	0.00063696	Bacteria	Actinobacteriota	Actinobacteria	Propionibacteriales	Propionibacteriaceae	Tessaracoccus
ASV_397	Bin28	0.000633608	Bacteria	Actinobacteriota	Actinobacteria	Propionibacteriales	Propionibacteriaceae	Tessaracoccus
ASV_426	Bin28	0.000573431	Bacteria	Actinobacteriota	Actinobacteria	Propionibacteriales	Propionibacteriaceae	Tessaracoccus
ASV_479	Bin28	0.000514429	Bacteria	Actinobacteriota	Actinobacteria	Propionibacteriales	Propionibacteriaceae	Tessaracoccus
ASV_448	Bin28	0.000503062	Bacteria	Actinobacteriota	Actinobacteria	Propionibacteriales	Propionibacteriaceae	Tessaracoccus
ASV_462	Bin28	0.000440827	Bacteria	Actinobacteriota	Actinobacteria	Propionibacteriales	Propionibacteriaceae	Tessaracoccus
ASV_520	Bin28	0.000419749	Bacteria	Actinobacteriota	Actinobacteria	Propionibacteriales	Propionibacteriaceae	Tessaracoccus
ASV_564	Bin28	0.000395366	Bacteria	Actinobacteriota	Actinobacteria	Propionibacteriales	Propionibacteriaceae	Tessaracoccus
ASV_1506	Bin28	0.000393616	Bacteria	Actinobacteriota	Actinobacteria	Propionibacteriales	Propionibacteriaceae	NA
ASV_674	Bin28	0.000388864	Bacteria	Actinobacteriota	Actinobacteria	Propionibacteriales	Propionibacteriaceae	Tessaracoccus
ASV_504	Bin28	0.000366004	Bacteria	Actinobacteriota	Actinobacteria	Propionibacteriales	Propionibacteriaceae	Tessaracoccus
ASV_668	Bin28	0.000364751	Bacteria	Actinobacteriota	Actinobacteria	Propionibacteriales	Propionibacteriaceae	Tessaracoccus
ASV_688	Bin28	0.000363487	Bacteria	Actinobacteriota	Actinobacteria	Propionibacteriales	Propionibacteriaceae	Tessaracoccus
ASV_785	Bin28	0.000355468	Bacteria	Actinobacteriota	Actinobacteria	Propionibacteriales	Propionibacteriaceae	Tessaracoccus
ASV_670	Bin28	0.000351372	Bacteria	Actinobacteriota	Actinobacteria	Propionibacteriales	Propionibacteriaceae	Tessaracoccus
ASV_966	Bin28	0.000345869	Bacteria	Actinobacteriota	Actinobacteria	Propionibacteriales	Propionibacteriaceae	NA
ASV_744	Bin28	0.000343176	Bacteria	Actinobacteriota	Actinobacteria	Propionibacteriales	Propionibacteriaceae	Tessaracoccus
ASV_506	Bin28	0.000336328	Bacteria	Actinobacteriota	Actinobacteria	Propionibacteriales	Propionibacteriaceae	Tessaracoccus
ASV_672	Bin28	0.000307734	Bacteria	Actinobacteriota	Actinobacteria	Propionibacteriales	Propionibacteriaceae	Tessaracoccus
ASV_997	Bin28	0.000305229	Bacteria	Actinobacteriota	Actinobacteria	Propionibacteriales	Propionibacteriaceae	Tessaracoccus
ASV_701	Bin28	0.000299843	Bacteria	Actinobacteriota	Actinobacteria	Propionibacteriales	Propionibacteriaceae	Tessaracoccus
ASV_680	Bin28	0.000297854	Bacteria	Actinobacteriota	Actinobacteria	Propionibacteriales	Propionibacteriaceae	Tessaracoccus
ASV_553	Bin28	0.000288645	Bacteria	Actinobacteriota	Actinobacteria	Propionibacteriales	Propionibacteriaceae	Tessaracoccus
ASV_557	Bin28	0.000280957	Bacteria	Actinobacteriota	Actinobacteria	Propionibacteriales	Propionibacteriaceae	Tessaracoccus
ASV_676	Bin28	0.000269937	Bacteria	Actinobacteriota	Actinobacteria	Propionibacteriales	Propionibacteriaceae	Tessaracoccus
ASV_572	Bin28	0.000232781	Bacteria	Actinobacteriota	Actinobacteria	Propionibacteriales	Propionibacteriaceae	NA
ASV_770	Bin28	0.000222803	Bacteria	Actinobacteriota	Actinobacteria	Propionibacteriales	Propionibacteriaceae	Tessaracoccus
ASV_783	Bin28	0.000221637	Bacteria	Actinobacteriota	Actinobacteria	Propionibacteriales	Propionibacteriaceae	Tessaracoccus
ASV_817	Bin28	0.000220636	Bacteria	Actinobacteriota	Actinobacteria	Propionibacteriales	Propionibacteriaceae	Tessaracoccus
ASV_1028	Bin28	0.00020392	Bacteria	Actinobacteriota	Actinobacteria	Propionibacteriales	Propionibacteriaceae	Tessaracoccus
ASV_943	Bin28	0.000200578	Bacteria	Actinobacteriota	Actinobacteria	Propionibacteriales	Propionibacteriaceae	Tessaracoccus
ASV_827	Bin28	0.000197842	Bacteria	Actinobacteriota	Actinobacteria	Propionibacteriales	Propionibacteriaceae	Tessaracoccus
ASV_1099	Bin28	0.000196144	Bacteria	Actinobacteriota	Actinobacteria	Propionibacteriales	Propionibacteriaceae	Tessaracoccus
ASV_957	Bin28	0.000180159	Bacteria	Actinobacteriota	Actinobacteria	Propionibacteriales	Propionibacteriaceae	Tessaracoccus
ASV_1170	Bin28	0.000179242	Bacteria	Actinobacteriota	Actinobacteria	Propionibacteriales	Nocardioidaceae	Marmoricola
ASV_1333	Bin28	0.000177769	Bacteria	Actinobacteriota	Actinobacteria	Propionibacteriales	Propionibacteriaceae	NA
ASV_1181	Bin28	0.000173437	Bacteria	Actinobacteriota	Actinobacteria	Propionibacteriales	Propionibacteriaceae	NA
ASV_963	Bin28	0.000169522	Bacteria	Actinobacteriota	Actinobacteria	Propionibacteriales	Propionibacteriaceae	Tessaracoccus
ASV_807	Bin28	0.000165539	Bacteria	Actinobacteriota	Actinobacteria	Propionibacteriales	Propionibacteriaceae	Tessaracoccus
ASV_980	Bin28	0.000161804	Bacteria	Actinobacteriota	Actinobacteria	Propionibacteriales	Propionibacteriaceae	Tessaracoccus
ASV_1808	Bin28	0.000161283	Bacteria	Actinobacteriota	Actinobacteria	Propionibacteriales	Nocardioidaceae	Aeromicrobium
ASV_1104	Bin28	0.000157157	Bacteria	Actinobacteriota	Actinobacteria	Propionibacteriales	Nocardioidaceae	Marmoricola
ASV_908	Bin28	0.000155995	Bacteria	Actinobacteriota	Actinobacteria	Propionibacteriales	Propionibacteriaceae	Tessaracoccus
ASV_1091	Bin28	0.00014952	Bacteria	Actinobacteriota	Actinobacteria	Propionibacteriales	Propionibacteriaceae	Tessaracoccus
ASV_1050	Bin28	0.00014787	Bacteria	Actinobacteriota	Actinobacteria	Propionibacteriales	Propionibacteriaceae	Tessaracoccus
ASV_1245	Bin28	0.000145414	Bacteria	Actinobacteriota	Actinobacteria	Propionibacteriales	Nocardioidaceae	Marmoricola
ASV_870	Bin28	0.000139078	Bacteria	Actinobacteriota	Actinobacteria	Propionibacteriales	Propionibacteriaceae	Tessaracoccus
ASV_929	Bin28	0.000133572	Bacteria	Actinobacteriota	Actinobacteria	Propionibacteriales	Nocardioidaceae	Marmoricola
ASV_753	Bin28	0.000132786	Bacteria	Actinobacteriota	Actinobacteria	Propionibacteriales	Nocardioidaceae	Marmoricola
ASV_1411	Bin28	0.000131622	Bacteria	Actinobacteriota	Actinobacteria	Propionibacteriales	Propionibacteriaceae	NA
ASV_975	Bin28	0.000127796	Bacteria	Actinobacteriota	Actinobacteria	Propionibacteriales	Propionibacteriaceae	Tessaracoccus
ASV_984	Bin28	0.000122418	Bacteria	Actinobacteriota	Actinobacteria	Propionibacteriales	Propionibacteriaceae	NA
ASV_1147	Bin28	0.000122335	Bacteria	Actinobacteriota	Actinobacteria	Propionibacteriales	Nocardioidaceae	Marmoricola
ASV_1132	Bin28	0.000121559	Bacteria	Actinobacteriota	Actinobacteria	Propionibacteriales	Propionibacteriaceae	Tessaracoccus
ASV_746	Bin28	0.000120425	Bacteria	Actinobacteriota	Actinobacteria	Propionibacteriales	Propionibacteriaceae	Tessaracoccus
ASV_939	Bin28	0.000115485	Bacteria	Actinobacteriota	Actinobacteria	Propionibacteriales	Propionibacteriaceae	Tessaracoccus
ASV_1175	Bin28	0.000115054	Bacteria	Actinobacteriota	Actinobacteria	Propionibacteriales	Propionibacteriaceae	Tessaracoccus
ASV_1609	Bin28	0.000107009	Bacteria	Actinobacteriota	Actinobacteria	Propionibacteriales	Nocardioidaceae	Nocardioides
ASV_991	Bin28	0.000105564	Bacteria	Actinobacteriota	Actinobacteria	Propionibacteriales	Propionibacteriaceae	NA
ASV_1057	Bin28	0.000105487	Bacteria	Actinobacteriota	Actinobacteria	Propionibacteriales	Nocardioidaceae	Marmoricola
ASV_1412	Bin28	0.000104072	Bacteria	Actinobacteriota	Actinobacteria	Propionibacteriales	Propionibacteriaceae	Tessaracoccus
ASV_1203	Bin28	0.000103758	Bacteria	Actinobacteriota	Actinobacteria	Propionibacteriales	Propionibacteriaceae	Tessaracoccus
ASV_1344	Bin28	0.000100923	Bacteria	Actinobacteriota	Actinobacteria	Propionibacteriales	Propionibacteriaceae	Tessaracoccus
ASV_1670	Bin28	0.00010036	Bacteria	Actinobacteriota	Actinobacteria	Propionibacteriales	Propionibacteriaceae	Tessaracoccus
ASV_1204	Bin28	9.98444e-05	Bacteria	Actinobacteriota	Actinobacteria	Propionibacteriales	Nocardioidaceae	Marmoricola
ASV_1137	Bin28	9.9796e-05	Bacteria	Actinobacteriota	Actinobacteria	Propionibacteriales	Propionibacteriaceae	Tessaracoccus
ASV_1632	Bin28	9.21355e-05	Bacteria	Actinobacteriota	Actinobacteria	Propionibacteriales	Propionibacteriaceae	NA
ASV_1729	Bin28	8.27562e-05	Bacteria	Actinobacteriota	Actinobacteria	Propionibacteriales	Propionibacteriaceae	Tessaracoccus
ASV_1152	Bin28	7.47446e-05	Bacteria	Actinobacteriota	Actinobacteria	Propionibacteriales	Propionibacteriaceae	Tessaracoccus
ASV_1676	Bin28	7.17794e-05	Bacteria	Actinobacteriota	Actinobacteria	Propionibacteriales	Propionibacteriaceae	Tessaracoccus
ASV_1379	Bin28	6.71368e-05	Bacteria	Actinobacteriota	Actinobacteria	Propionibacteriales	Propionibacteriaceae	Tessaracoccus
ASV_1575	Bin28	6.68623e-05	Bacteria	Actinobacteriota	Actinobacteria	Propionibacteriales	Propionibacteriaceae	Tessaracoccus
ASV_1289	Bin28	6.49747e-05	Bacteria	Actinobacteriota	Actinobacteria	Propionibacteriales	Propionibacteriaceae	Tessaracoccus
ASV_998	Bin28	6.45892e-05	Bacteria	Actinobacteriota	Actinobacteria	Propionibacteriales	Propionibacteriaceae	Tessaracoccus
ASV_2116	Bin28	6.20675e-05	Bacteria	Actinobacteriota	Actinobacteria	Propionibacteriales	Propionibacteriaceae	NA
ASV_2218	Bin28	5.64798e-05	Bacteria	Actinobacteriota	Actinobacteria	Propionibacteriales	Propionibacteriaceae	Tessaracoccus
ASV_1826	Bin28	5.63478e-05	Bacteria	Actinobacteriota	Actinobacteria	Propionibacteriales	Nocardioidaceae	Nocardioides
ASV_1968	Bin28	5.5276e-05	Bacteria	Actinobacteriota	Actinobacteria	Propionibacteriales	Propionibacteriaceae	Tessaracoccus
ASV_1074	Bin28	5.35238e-05	Bacteria	Actinobacteriota	Actinobacteria	Propionibacteriales	Propionibacteriaceae	Tessaracoccus
ASV_1569	Bin28	5.26795e-05	Bacteria	Actinobacteriota	Actinobacteria	Propionibacteriales	Nocardioidaceae	Marmoricola
ASV_1549	Bin28	5.06936e-05	Bacteria	Actinobacteriota	Actinobacteria	Propionibacteriales	Propionibacteriaceae	Tessaracoccus
ASV_2010	Bin28	4.84844e-05	Bacteria	Actinobacteriota	Actinobacteria	Propionibacteriales	Nocardioidaceae	Marmoricola
ASV_1082	Bin28	4.47425e-05	Bacteria	Actinobacteriota	Actinobacteria	Propionibacteriales	Propionibacteriaceae	Tessaracoccus
ASV_1694	Bin28	4.14442e-05	Bacteria	Actinobacteriota	Actinobacteria	Propionibacteriales	Propionibacteriaceae	Tessaracoccus
ASV_2243	Bin28	3.36713e-05	Bacteria	Actinobacteriota	Actinobacteria	Propionibacteriales	Nocardioidaceae	Nocardioides
ASV_2447	Bin28	3.10993e-05	Bacteria	Actinobacteriota	Actinobacteria	Propionibacteriales	Propionibacteriaceae	Tessaracoccus
ASV_1852	Bin28	2.72133e-05	Bacteria	Actinobacteriota	Actinobacteria	Propionibacteriales	Propionibacteriaceae	Tessaracoccus
ASV_2648	Bin28	2.57554e-05	Bacteria	Actinobacteriota	Actinobacteria	Propionibacteriales	Propionibacteriaceae	Tessaracoccus
ASV_1712	Bin28	2.48096e-05	Bacteria	Actinobacteriota	Actinobacteria	Propionibacteriales	Propionibacteriaceae	Tessaracoccus
ASV_1496	Bin28	2.45553e-05	Bacteria	Actinobacteriota	Actinobacteria	Propionibacteriales	Propionibacteriaceae	Tessaracoccus
ASV_1217	Bin28	1.55839e-05	Bacteria	Actinobacteriota	Actinobacteria	Propionibacteriales	Nocardioidaceae	Marmoricola
ASV_4898	Bin28	1.41076e-05	Bacteria	Actinobacteriota	Actinobacteria	Propionibacteriales	Nocardioidaceae	Nocardioides
ASV_2842	Bin28	1.38391e-05	Bacteria	Actinobacteriota	Actinobacteria	Propionibacteriales	Nocardioidaceae	Marmoricola
ASV_2846	Bin28	1.00635e-05	Bacteria	Actinobacteriota	Actinobacteria	Propionibacteriales	Propionibacteriaceae	Tessaracoccus
ASV_2390	Bin28	9.95474e-06	Bacteria	Actinobacteriota	Actinobacteria	Propionibacteriales	Propionibacteriaceae	Tessaracoccus
ASV_257	Bin29	0.00108441	Bacteria	Actinobacteriota	Actinobacteria	Micrococcales	Micrococcaceae	Arthrobacter	Arthrobacter sp.	837	837	1	0	0.9978	MT585989.1
ASV_367	Bin29	0.0010572	Bacteria	Actinobacteriota	Actinobacteria	Micrococcales	Micrococcaceae	Arthrobacter	Arthrobacter sp.	837	837	1	0	0.9978	MT585989.1
ASV_345	Bin29	0.00105332	Bacteria	Actinobacteriota	Actinobacteria	Micrococcales	Micrococcaceae	Arthrobacter	Arthrobacter sp. P2H4	837	837	1	0	0.9978	HF936864.1
ASV_360	Bin29	0.00096382	Bacteria	Actinobacteriota	Actinobacteria	Micrococcales	Micrococcaceae	Arthrobacter
ASV_414	Bin29	0.000875637	Bacteria	Actinobacteriota	Actinobacteria	Micrococcales	Micrococcaceae	Arthrobacter
ASV_280	Bin29	0.000840235	Bacteria	Actinobacteriota	Actinobacteria	Micrococcales	Micrococcaceae	Paeniglutamicibacter
ASV_379	Bin29	0.000786649	Bacteria	Actinobacteriota	Actinobacteria	Micrococcales	Micrococcaceae	Paeniglutamicibacter
ASV_416	Bin29	0.000769825	Bacteria	Actinobacteriota	Actinobacteria	Micrococcales	Micrococcaceae	Paeniglutamicibacter
ASV_541	Bin29	0.000735898	Bacteria	Actinobacteriota	Actinobacteria	Micrococcales	Micrococcaceae	Arthrobacter
ASV_469	Bin29	0.000652462	Bacteria	Actinobacteriota	Actinobacteria	Micrococcales	Micrococcaceae	Paeniglutamicibacter
ASV_545	Bin29	0.000584742	Bacteria	Actinobacteriota	Actinobacteria	Micrococcales	Micrococcaceae	Arthrobacter
ASV_649	Bin29	0.000578568	Bacteria	Actinobacteriota	Actinobacteria	Micrococcales	Micrococcaceae	Arthrobacter
ASV_577	Bin29	0.0004597	Bacteria	Actinobacteriota	Actinobacteria	Micrococcales	Micrococcaceae	Arthrobacter
ASV_788	Bin29	0.000432831	Bacteria	Actinobacteriota	Actinobacteria	Micrococcales	Micrococcaceae	Arthrobacter
ASV_905	Bin29	0.000394184	Bacteria	Actinobacteriota	Actinobacteria	Micrococcales	Micrococcaceae	Arthrobacter
ASV_632	Bin29	0.000369427	Bacteria	Actinobacteriota	Actinobacteria	Micrococcales	Micrococcaceae	Paeniglutamicibacter
ASV_736	Bin29	0.000349561	Bacteria	Actinobacteriota	Actinobacteria	Micrococcales	Micrococcaceae	Paeniglutamicibacter
ASV_780	Bin29	0.000311061	Bacteria	Actinobacteriota	Actinobacteria	Micrococcales	Micrococcaceae	Paeniglutamicibacter
ASV_640	Bin29	0.000299647	Bacteria	Actinobacteriota	Actinobacteria	Micrococcales	Micrococcaceae	Paeniglutamicibacter
ASV_1176	Bin29	0.000259431	Bacteria	Actinobacteriota	Actinobacteria	Micrococcales	Micrococcaceae	Paeniglutamicibacter
ASV_643	Bin29	0.000243051	Bacteria	Actinobacteriota	Actinobacteria	Micrococcales	Micrococcaceae	Paeniglutamicibacter
ASV_1083	Bin29	0.000238106	Bacteria	Actinobacteriota	Actinobacteria	Micrococcales	Micrococcaceae	Arthrobacter
ASV_887	Bin29	0.000235746	Bacteria	Actinobacteriota	Actinobacteria	Micrococcales	Micrococcaceae	Paeniglutamicibacter
ASV_835	Bin29	0.000228833	Bacteria	Actinobacteriota	Actinobacteria	Micrococcales	Micrococcaceae	NA
ASV_1407	Bin29	0.000221519	Bacteria	Actinobacteriota	Actinobacteria	Micrococcales	Micrococcaceae	Arthrobacter
ASV_713	Bin29	0.000204005	Bacteria	Actinobacteriota	Actinobacteria	Micrococcales	Micrococcaceae	Paeniglutamicibacter
ASV_1414	Bin29	0.000199481	Bacteria	Actinobacteriota	Actinobacteria	Micrococcales	Micrococcaceae	Arthrobacter
ASV_1004	Bin29	0.000196947	Bacteria	Actinobacteriota	Actinobacteria	Micrococcales	Micrococcaceae	Paeniglutamicibacter
ASV_1287	Bin29	0.00019219	Bacteria	Actinobacteriota	Actinobacteria	Micrococcales	Micrococcaceae	Arthrobacter
ASV_1723	Bin29	0.000173281	Bacteria	Actinobacteriota	Actinobacteria	Micrococcales	Micrococcaceae	Arthrobacter
ASV_1458	Bin29	0.00013479	Bacteria	Actinobacteriota	Actinobacteria	Micrococcales	Micrococcaceae	NA
ASV_1708	Bin29	0.000128372	Bacteria	Actinobacteriota	Actinobacteria	Micrococcales	Demequinaceae	Demequina
ASV_1516	Bin29	0.000120838	Bacteria	Actinobacteriota	Actinobacteria	Micrococcales	Micrococcaceae	NA
ASV_2080	Bin29	0.000112967	Bacteria	Actinobacteriota	Actinobacteria	Micrococcales	Micrococcaceae	Arthrobacter
ASV_1804	Bin29	0.000111726	Bacteria	Actinobacteriota	Actinobacteria	Micrococcales	Micrococcaceae	Arthrobacter
ASV_1668	Bin29	0.000109646	Bacteria	Actinobacteriota	Actinobacteria	Micrococcales	Micrococcaceae	Arthrobacter
ASV_1608	Bin29	8.62065e-05	Bacteria	Actinobacteriota	Actinobacteria	Micrococcales	Micrococcaceae	Arthrobacter
ASV_1983	Bin29	7.65693e-05	Bacteria	Actinobacteriota	Actinobacteria	Micrococcales	Micrococcaceae	Arthrobacter
ASV_2152	Bin29	7.33371e-05	Bacteria	Actinobacteriota	Actinobacteria	Micrococcales	Micrococcaceae	Arthrobacter
ASV_2065	Bin29	7.06697e-05	Bacteria	Actinobacteriota	Actinobacteria	Micrococcales	Micrococcaceae	Arthrobacter
ASV_1783	Bin29	6.64055e-05	Bacteria	Actinobacteriota	Actinobacteria	Micrococcales	Micrococcaceae	Arthrobacter
ASV_2078	Bin29	6.53179e-05	Bacteria	Actinobacteriota	Actinobacteria	Micrococcales	Micrococcaceae	Arthrobacter
ASV_1374	Bin29	6.48471e-05	Bacteria	Actinobacteriota	Actinobacteria	Micrococcales	Micrococcaceae	Paeniglutamicibacter
ASV_2344	Bin29	5.77546e-05	Bacteria	Actinobacteriota	Actinobacteria	Micrococcales	Micrococcaceae	Arthrobacter
ASV_2326	Bin29	5.17508e-05	Bacteria	Actinobacteriota	Actinobacteria	Micrococcales	Micrococcaceae	Arthrobacter
ASV_3043	Bin29	3.56572e-05	Bacteria	Actinobacteriota	Actinobacteria	Micrococcales	Micrococcaceae	Arthrobacter
ASV_3095	Bin29	3.27069e-05	Bacteria	Actinobacteriota	Actinobacteria	Micrococcales	Micrococcaceae	Arthrobacter
ASV_3008	Bin29	3.08932e-05	Bacteria	Actinobacteriota	Actinobacteria	Micrococcales	Micrococcaceae	Arthrobacter
ASV_3708	Bin29	2.76793e-05	Bacteria	Actinobacteriota	Actinobacteria	Micrococcales	Micrococcaceae	NA
ASV_2166	Bin29	2.7056e-05	Bacteria	Actinobacteriota	Actinobacteria	Micrococcales	Micrococcaceae	Paeniglutamicibacter
ASV_4108	Bin29	2.3413e-05	Bacteria	Actinobacteriota	Actinobacteria	Micrococcales	Micrococcaceae	NA
ASV_2883	Bin29	2.22704e-05	Bacteria	Actinobacteriota	Actinobacteria	Micrococcales	Micrococcaceae	NA
ASV_4188	Bin29	2.08966e-05	Bacteria	Actinobacteriota	Actinobacteria	Micrococcales	Micrococcaceae	NA
ASV_4434	Bin29	2.06472e-05	Bacteria	Actinobacteriota	Actinobacteria	Micrococcales	Micrococcaceae	NA
ASV_5143	Bin29	1.01976e-05	Bacteria	Actinobacteriota	Actinobacteria	Micrococcales	Micrococcaceae	Arthrobacter
ASV_5579	Bin29	6.4016e-06	Bacteria	Actinobacteriota	Actinobacteria	Micrococcales	Micrococcaceae	Arthrobacter
ASV_6125	Bin29	4.7815e-06	Bacteria	Actinobacteriota	Actinobacteria	Micrococcales	Micrococcaceae	NA
ASV_48	Bin30	0.00321062	Bacteria	Actinobacteriota	Actinobacteria	Micrococcales	Microbacteriaceae	Cryobacterium	uncultured bacterium	843	843	1	0	0.9978	JX948653.1
ASV_85	Bin30	0.00303536	Bacteria	Actinobacteriota	Actinobacteria	Micrococcales	Microbacteriaceae	Cryobacterium	uncultured bacterium	843	843	1	0	0.9978	JX948653.1
ASV_90	Bin30	0.00270501	Bacteria	Actinobacteriota	Actinobacteria	Micrococcales	Microbacteriaceae	Cryobacterium	uncultured bacterium	848	848	1	0	1	JX948653.1
ASV_135	Bin30	0.00262258	Bacteria	Actinobacteriota	Actinobacteria	Micrococcales	Microbacteriaceae	Cryobacterium
ASV_82	Bin30	0.00245156	Bacteria	Actinobacteriota	Actinobacteria	Micrococcales	Microbacteriaceae	Cryobacterium
ASV_119	Bin30	0.00218904	Bacteria	Actinobacteriota	Actinobacteria	Micrococcales	Microbacteriaceae	Cryobacterium
ASV_133	Bin30	0.00187953	Bacteria	Actinobacteriota	Actinobacteria	Micrococcales	Microbacteriaceae	Cryobacterium
ASV_188	Bin30	0.00154584	Bacteria	Actinobacteriota	Actinobacteria	Micrococcales	Microbacteriaceae	Cryobacterium
ASV_185	Bin30	0.00142856	Bacteria	Actinobacteriota	Actinobacteria	Micrococcales	Microbacteriaceae	Cryobacterium
ASV_180	Bin30	0.00136055	Bacteria	Actinobacteriota	Actinobacteria	Micrococcales	Microbacteriaceae	Cryobacterium
ASV_219	Bin30	0.00133764	Bacteria	Actinobacteriota	Actinobacteria	Micrococcales	Microbacteriaceae	Cryobacterium
ASV_264	Bin30	0.00116201	Bacteria	Actinobacteriota	Actinobacteria	Micrococcales	Microbacteriaceae	Cryobacterium
ASV_327	Bin30	0.00108226	Bacteria	Actinobacteriota	Actinobacteria	Micrococcales	Microbacteriaceae	Cryobacterium
ASV_273	Bin30	0.000987542	Bacteria	Actinobacteriota	Actinobacteria	Micrococcales	Microbacteriaceae	Cryobacterium
ASV_544	Bin30	0.000567185	Bacteria	Actinobacteriota	Actinobacteria	Micrococcales	Demequinaceae	NA
ASV_444	Bin30	0.000455946	Bacteria	Actinobacteriota	Actinobacteria	Micrococcales	Demequinaceae	NA
ASV_631	Bin30	0.00037791	Bacteria	Actinobacteriota	Actinobacteria	Micrococcales	Demequinaceae	NA
ASV_652	Bin30	0.000332119	Bacteria	Actinobacteriota	Actinobacteria	Micrococcales	Microbacteriaceae	Parafrigoribacterium
ASV_956	Bin30	0.000270869	Bacteria	Actinobacteriota	Actinobacteria	Micrococcales	Microbacteriaceae	Parafrigoribacterium
ASV_771	Bin30	0.000266144	Bacteria	Actinobacteriota	Actinobacteria	Micrococcales	Demequinaceae	NA
ASV_955	Bin30	0.000260591	Bacteria	Actinobacteriota	Actinobacteria	Micrococcales	Microbacteriaceae	NA
ASV_911	Bin30	0.00025099	Bacteria	Actinobacteriota	Actinobacteria	Micrococcales	Microbacteriaceae	Parafrigoribacterium
ASV_729	Bin30	0.00024232	Bacteria	Actinobacteriota	Actinobacteria	Micrococcales	Demequinaceae	NA
ASV_3102	Bin30	0.000239289	Bacteria	Actinobacteriota	Actinobacteria	Micrococcales	Microbacteriaceae	NA
ASV_933	Bin30	0.00022821	Bacteria	Actinobacteriota	Actinobacteria	Micrococcales	NA	NA
ASV_871	Bin30	0.000201697	Bacteria	Actinobacteriota	Actinobacteria	Micrococcales	Microbacteriaceae	NA
ASV_900	Bin30	0.000199017	Bacteria	Actinobacteriota	Actinobacteria	Micrococcales	NA	NA
ASV_1051	Bin30	0.000197868	Bacteria	Actinobacteriota	Actinobacteria	Micrococcales	Microbacteriaceae	NA
ASV_946	Bin30	0.000197044	Bacteria	Actinobacteriota	Actinobacteria	Micrococcales	Microbacteriaceae	NA
ASV_944	Bin30	0.000192694	Bacteria	Actinobacteriota	Actinobacteria	Micrococcales	Demequinaceae	NA
ASV_1298	Bin30	0.00017833	Bacteria	Actinobacteriota	Actinobacteria	Micrococcales	Microbacteriaceae	Parafrigoribacterium
ASV_979	Bin30	0.000162462	Bacteria	Actinobacteriota	Actinobacteria	Micrococcales	Microbacteriaceae	NA
ASV_1200	Bin30	0.000160676	Bacteria	Actinobacteriota	Actinobacteria	Micrococcales	Microbacteriaceae	NA
ASV_1280	Bin30	0.000160172	Bacteria	Actinobacteriota	Actinobacteria	Micrococcales	Microbacteriaceae	NA
ASV_1269	Bin30	0.000153279	Bacteria	Actinobacteriota	Actinobacteria	Micrococcales	Microbacteriaceae	Parafrigoribacterium
ASV_1173	Bin30	0.000147043	Bacteria	Actinobacteriota	Actinobacteria	Micrococcales	Microbacteriaceae	NA
ASV_1140	Bin30	0.000141264	Bacteria	Actinobacteriota	Actinobacteria	Micrococcales	Demequinaceae	NA
ASV_1444	Bin30	0.000128861	Bacteria	Actinobacteriota	Actinobacteria	Micrococcales	Microbacteriaceae	NA
ASV_1539	Bin30	0.000120535	Bacteria	Actinobacteriota	Actinobacteria	Micrococcales	Microbacteriaceae	Cryobacterium
ASV_1507	Bin30	0.000115518	Bacteria	Actinobacteriota	Actinobacteria	Micrococcales	Microbacteriaceae	NA
ASV_1669	Bin30	0.000112815	Bacteria	Actinobacteriota	Actinobacteria	Micrococcales	Microbacteriaceae	NA
ASV_1919	Bin30	0.000110147	Bacteria	Actinobacteriota	Actinobacteria	Micrococcales	Microbacteriaceae	NA
ASV_1677	Bin30	0.000106084	Bacteria	Actinobacteriota	Actinobacteria	Micrococcales	Microbacteriaceae	NA
ASV_1713	Bin30	0.000103077	Bacteria	Actinobacteriota	Actinobacteria	Micrococcales	Microbacteriaceae	NA
ASV_1010	Bin30	0.000100101	Bacteria	Actinobacteriota	Actinobacteria	Micrococcales	Demequinaceae	NA
ASV_1115	Bin30	9.97393e-05	Bacteria	Actinobacteriota	Actinobacteria	Micrococcales	Demequinaceae	NA
ASV_1401	Bin30	9.47537e-05	Bacteria	Actinobacteriota	Actinobacteria	Micrococcales	Demequinaceae	NA
ASV_1837	Bin30	9.2655e-05	Bacteria	Actinobacteriota	Actinobacteria	Micrococcales	Microbacteriaceae	NA
ASV_1855	Bin30	8.99568e-05	Bacteria	Actinobacteriota	Actinobacteria	Micrococcales	Microbacteriaceae	NA
ASV_1807	Bin30	8.9325e-05	Bacteria	Actinobacteriota	Actinobacteria	Micrococcales	Microbacteriaceae	Cryobacterium
ASV_1339	Bin30	8.83069e-05	Bacteria	Actinobacteriota	Actinobacteria	Micrococcales	Demequinaceae	NA
ASV_1822	Bin30	8.63211e-05	Bacteria	Actinobacteriota	Actinobacteria	Micrococcales	Microbacteriaceae	Cryobacterium
ASV_1956	Bin30	8.53238e-05	Bacteria	Actinobacteriota	Actinobacteria	Micrococcales	Microbacteriaceae	NA
ASV_2135	Bin30	8.46667e-05	Bacteria	Actinobacteriota	Actinobacteria	Micrococcales	Microbacteriaceae	NA
ASV_1763	Bin30	8.17589e-05	Bacteria	Actinobacteriota	Actinobacteria	Micrococcales	Microbacteriaceae	NA
ASV_1382	Bin30	8.1743e-05	Bacteria	Actinobacteriota	Actinobacteria	Micrococcales	Microbacteriaceae	Cryobacterium
ASV_1690	Bin30	7.98742e-05	Bacteria	Actinobacteriota	Actinobacteria	Micrococcales	Microbacteriaceae	Cryobacterium
ASV_1698	Bin30	7.44296e-05	Bacteria	Actinobacteriota	Actinobacteria	Micrococcales	NA	NA
ASV_1861	Bin30	7.39415e-05	Bacteria	Actinobacteriota	Actinobacteria	Micrococcales	Microbacteriaceae	NA
ASV_1342	Bin30	7.37432e-05	Bacteria	Actinobacteriota	Actinobacteria	Micrococcales	Demequinaceae	NA
ASV_2028	Bin30	7.29304e-05	Bacteria	Actinobacteriota	Actinobacteria	Micrococcales	Microbacteriaceae	Cryobacterium
ASV_1251	Bin30	7.27437e-05	Bacteria	Actinobacteriota	Actinobacteria	Micrococcales	Demequinaceae	NA
ASV_1825	Bin30	7.21608e-05	Bacteria	Actinobacteriota	Actinobacteria	Micrococcales	Microbacteriaceae	NA
ASV_1728	Bin30	7.09339e-05	Bacteria	Actinobacteriota	Actinobacteria	Micrococcales	NA	NA
ASV_1982	Bin30	6.82725e-05	Bacteria	Actinobacteriota	Actinobacteria	Micrococcales	Microbacteriaceae	NA
ASV_2079	Bin30	6.45653e-05	Bacteria	Actinobacteriota	Actinobacteria	Micrococcales	Microbacteriaceae	NA
ASV_2177	Bin30	6.19611e-05	Bacteria	Actinobacteriota	Actinobacteria	Micrococcales	Microbacteriaceae	Cryobacterium
ASV_1076	Bin30	5.59342e-05	Bacteria	Actinobacteriota	Actinobacteria	Micrococcales	Microbacteriaceae	NA
ASV_1274	Bin30	5.4762e-05	Bacteria	Actinobacteriota	Actinobacteria	Micrococcales	Demequinaceae	NA
ASV_2281	Bin30	5.43762e-05	Bacteria	Actinobacteriota	Actinobacteria	Micrococcales	Microbacteriaceae	NA
ASV_2289	Bin30	5.21069e-05	Bacteria	Actinobacteriota	Actinobacteria	Micrococcales	Microbacteriaceae	Cryobacterium
ASV_1990	Bin30	5.10399e-05	Bacteria	Actinobacteriota	Actinobacteria	Micrococcales	Microbacteriaceae	Cryobacterium
ASV_1737	Bin30	5.04594e-05	Bacteria	Actinobacteriota	Actinobacteria	Micrococcales	Microbacteriaceae	NA
ASV_2032	Bin30	4.54414e-05	Bacteria	Actinobacteriota	Actinobacteria	Micrococcales	Demequinaceae	NA
ASV_1828	Bin30	4.46256e-05	Bacteria	Actinobacteriota	Actinobacteria	Micrococcales	Microbacteriaceae	NA
ASV_2624	Bin30	4.09446e-05	Bacteria	Actinobacteriota	Actinobacteria	Micrococcales	Microbacteriaceae	Cryobacterium
ASV_2894	Bin30	3.9345e-05	Bacteria	Actinobacteriota	Actinobacteria	Micrococcales	Microbacteriaceae	NA
ASV_1485	Bin30	3.85683e-05	Bacteria	Actinobacteriota	Actinobacteria	Micrococcales	Microbacteriaceae	Cryobacterium
ASV_1655	Bin30	3.57328e-05	Bacteria	Actinobacteriota	Actinobacteria	Micrococcales	Microbacteriaceae	NA
ASV_2979	Bin30	3.35871e-05	Bacteria	Actinobacteriota	Actinobacteria	Micrococcales	Microbacteriaceae	NA
ASV_3578	Bin30	3.23746e-05	Bacteria	Actinobacteriota	Actinobacteria	Micrococcales	Microbacteriaceae	Cryobacterium
ASV_2717	Bin30	3.20596e-05	Bacteria	Actinobacteriota	Actinobacteria	Micrococcales	Microbacteriaceae	NA
ASV_3009	Bin30	3.11107e-05	Bacteria	Actinobacteriota	Actinobacteria	Micrococcales	Microbacteriaceae	NA
ASV_3488	Bin30	3.007e-05	Bacteria	Actinobacteriota	Actinobacteria	Micrococcales	Microbacteriaceae	Cryobacterium
ASV_3873	Bin30	2.09723e-05	Bacteria	Actinobacteriota	Actinobacteria	Micrococcales	Microbacteriaceae	NA
ASV_4509	Bin30	1.66705e-05	Bacteria	Actinobacteriota	Actinobacteria	Micrococcales	Microbacteriaceae	NA
ASV_4851	Bin30	1.55758e-05	Bacteria	Actinobacteriota	Actinobacteria	Micrococcales	Microbacteriaceae	NA
ASV_3586	Bin30	1.34633e-05	Bacteria	Actinobacteriota	Actinobacteria	Micrococcales	Microbacteriaceae	NA
ASV_4845	Bin30	1.05459e-05	Bacteria	Actinobacteriota	Actinobacteria	Micrococcales	Microbacteriaceae	NA
ASV_4951	Bin30	1.02174e-05	Bacteria	Actinobacteriota	Actinobacteria	Micrococcales	Microbacteriaceae	NA
ASV_6282	Bin30	1.01913e-05	Bacteria	Actinobacteriota	Actinobacteria	Micrococcales	NA	NA
ASV_5455	Bin30	7.39581e-06	Bacteria	Actinobacteriota	Actinobacteria	Micrococcales	Microbacteriaceae	NA
ASV_5362	Bin30	7.28022e-06	Bacteria	Actinobacteriota	Actinobacteria	Micrococcales	Microbacteriaceae	NA
ASV_5903	Bin30	4.65481e-06	Bacteria	Actinobacteriota	Actinobacteria	Micrococcales	Microbacteriaceae	NA
ASV_317	Bin31	0.00144665	Bacteria	Actinobacteriota	Actinobacteria	Kineosporiales	Kineosporiaceae	Quadrisphaera	bacterium	795	795	1	0	0.9888	MF977471.1
ASV_519	Bin31	0.000715143	Bacteria	Actinobacteriota	Actinobacteria	Kineosporiales	Kineosporiaceae	Quadrisphaera	bacterium	800	800	1	0	0.991	MF977471.1
ASV_353	Bin31	0.000693277	Bacteria	Actinobacteriota	Actinobacteria	Micrococcales	Intrasporangiaceae	NA	Janibacter sp.	811	811	1	0	0.9955	MT626268.1
ASV_664	Bin31	0.000689529	Bacteria	Actinobacteriota	Actinobacteria	Kineosporiales	Kineosporiaceae	Quadrisphaera
ASV_756	Bin31	0.000510007	Bacteria	Actinobacteriota	Actinobacteria	Micrococcales	Intrasporangiaceae	NA
ASV_641	Bin31	0.000466563	Bacteria	Actinobacteriota	Actinobacteria	Corynebacteriales	Corynebacteriales Incertae Sedis	Tomitella
ASV_538	Bin31	0.00043877	Bacteria	Actinobacteriota	Acidimicrobiia	Microtrichales	Ilumatobacteraceae	Ilumatobacter
ASV_759	Bin31	0.00043532	Bacteria	Actinobacteriota	Actinobacteria	Micrococcales	Intrasporangiaceae	NA
ASV_530	Bin31	0.000427158	Bacteria	Actinobacteriota	Actinobacteria	Micrococcales	Intrasporangiaceae	NA
ASV_692	Bin31	0.000402262	Bacteria	Actinobacteriota	Actinobacteria	Micrococcales	Intrasporangiaceae	NA
ASV_714	Bin31	0.000384137	Bacteria	Actinobacteriota	Actinobacteria	Micrococcales	Intrasporangiaceae	NA
ASV_884	Bin31	0.000325977	Bacteria	Actinobacteriota	Actinobacteria	Frankiales	NA	NA
ASV_928	Bin31	0.000304155	Bacteria	Actinobacteriota	Actinobacteria	Micrococcales	Intrasporangiaceae	NA
ASV_471	Bin31	0.000303238	Bacteria	Actinobacteriota	Actinobacteria	Kineosporiales	Kineosporiaceae	Quadrisphaera
ASV_654	Bin31	0.000295033	Bacteria	Actinobacteriota	Actinobacteria	Corynebacteriales	Corynebacteriales Incertae Sedis	Tomitella
ASV_593	Bin31	0.000287934	Bacteria	Actinobacteriota	Actinobacteria	Micrococcales	Intrasporangiaceae	NA
ASV_850	Bin31	0.000259552	Bacteria	Actinobacteriota	Actinobacteria	Micrococcales	Intrasporangiaceae	NA
ASV_840	Bin31	0.000251149	Bacteria	Actinobacteriota	Actinobacteria	Corynebacteriales	Corynebacteriales Incertae Sedis	Tomitella
ASV_1620	Bin31	0.000243428	Bacteria	Actinobacteriota	Actinobacteria	Micrococcales	Dermacoccaceae	Allobranchiibius
ASV_657	Bin31	0.000237039	Bacteria	Actinobacteriota	Actinobacteria	Kineosporiales	Kineosporiaceae	Quadrisphaera
ASV_921	Bin31	0.000215828	Bacteria	Actinobacteriota	Actinobacteria	Micrococcales	Intrasporangiaceae	NA
ASV_857	Bin31	0.000198923	Bacteria	Actinobacteriota	Actinobacteria	Kineosporiales	Kineosporiaceae	Quadrisphaera
ASV_699	Bin31	0.000190558	Bacteria	Actinobacteriota	Acidimicrobiia	Microtrichales	Microtrichaceae	Candidatus Microthrix
ASV_804	Bin31	0.000188143	Bacteria	Actinobacteriota	Actinobacteria	Corynebacteriales	Dietziaceae	Dietzia
ASV_762	Bin31	0.00018786	Bacteria	Actinobacteriota	Actinobacteria	Corynebacteriales	Corynebacteriales Incertae Sedis	Tomitella
ASV_679	Bin31	0.000180032	Bacteria	Actinobacteriota	Actinobacteria	Micrococcales	Intrasporangiaceae	NA
ASV_1701	Bin31	0.000179813	Bacteria	Actinobacteriota	Acidimicrobiia	Microtrichales	Ilumatobacteraceae	Ilumatobacter
ASV_964	Bin31	0.000178833	Bacteria	Actinobacteriota	Actinobacteria	Micrococcales	Intrasporangiaceae	NA
ASV_841	Bin31	0.000166931	Bacteria	Actinobacteriota	Actinobacteria	Kineosporiales	Kineosporiaceae	Quadrisphaera
ASV_1851	Bin31	0.000163834	Bacteria	Actinobacteriota	Acidimicrobiia	Microtrichales	Ilumatobacteraceae	Ilumatobacter
ASV_1117	Bin31	0.000157846	Bacteria	Actinobacteriota	Actinobacteria	Micrococcales	Dermacoccaceae	Allobranchiibius
ASV_1358	Bin31	0.000152834	Bacteria	Actinobacteriota	Actinobacteria	Frankiales	NA	NA
ASV_875	Bin31	0.000152325	Bacteria	Actinobacteriota	Actinobacteria	Micrococcales	Intrasporangiaceae	NA
ASV_867	Bin31	0.000150775	Bacteria	Actinobacteriota	Actinobacteria	Micrococcales	Intrasporangiaceae	NA
ASV_864	Bin31	0.000149255	Bacteria	Actinobacteriota	Actinobacteria	Kineosporiales	Kineosporiaceae	Quadrisphaera
ASV_1310	Bin31	0.000148416	Bacteria	Actinobacteriota	Actinobacteria	Micrococcales	Intrasporangiaceae	NA
ASV_1114	Bin31	0.000144205	Bacteria	Actinobacteriota	Acidimicrobiia	Microtrichales	Iamiaceae	Iamia
ASV_1388	Bin31	0.000136773	Bacteria	Actinobacteriota	Actinobacteria	Micrococcales	Dermacoccaceae	Allobranchiibius
ASV_1322	Bin31	0.000135695	Bacteria	Actinobacteriota	Actinobacteria	Frankiales	NA	NA
ASV_1387	Bin31	0.000132259	Bacteria	Actinobacteriota	Actinobacteria	Corynebacteriales	Nocardiaceae	Rhodococcus
ASV_1060	Bin31	0.000131575	Bacteria	Actinobacteriota	Actinobacteria	Kineosporiales	Kineosporiaceae	Quadrisphaera
ASV_1546	Bin31	0.000130909	Bacteria	Actinobacteriota	Actinobacteria	Micrococcales	Intrasporangiaceae	Humibacillus
ASV_1236	Bin31	0.00013083	Bacteria	Actinobacteriota	Acidimicrobiia	Microtrichales	Iamiaceae	Iamia
ASV_1038	Bin31	0.000129871	Bacteria	Actinobacteriota	Actinobacteria	Corynebacteriales	Corynebacteriales Incertae Sedis	Tomitella
ASV_800	Bin31	0.000129406	Bacteria	Actinobacteriota	Actinobacteria	Kineosporiales	Kineosporiaceae	Quadrisphaera
ASV_1351	Bin31	0.000127819	Bacteria	Actinobacteriota	Acidimicrobiia	Microtrichales	Ilumatobacteraceae	Ilumatobacter
ASV_1258	Bin31	0.000123101	Bacteria	Actinobacteriota	Acidimicrobiia	Microtrichales	Ilumatobacteraceae	Ilumatobacter
ASV_1053	Bin31	0.000120081	Bacteria	Actinobacteriota	Actinobacteria	Micrococcales	Intrasporangiaceae	NA
ASV_1008	Bin31	0.00011904	Bacteria	Actinobacteriota	Actinobacteria	Micrococcales	NA	NA
ASV_1816	Bin31	0.000114227	Bacteria	Actinobacteriota	Actinobacteria	Frankiales	NA	NA
ASV_1561	Bin31	0.000110955	Bacteria	Actinobacteriota	Acidimicrobiia	Microtrichales	Ilumatobacteraceae	Ilumatobacter
ASV_985	Bin31	0.000106673	Bacteria	Actinobacteriota	Actinobacteria	Micrococcales	Intrasporangiaceae	NA
ASV_1511	Bin31	0.000106657	Bacteria	Actinobacteriota	Actinobacteria	Frankiales	NA	NA
ASV_1588	Bin31	0.000105699	Bacteria	Actinobacteriota	Actinobacteria	Corynebacteriales	Corynebacteriales Incertae Sedis	Tomitella
ASV_1520	Bin31	0.00010417	Bacteria	Actinobacteriota	Actinobacteria	Frankiales	NA	NA
ASV_1438	Bin31	0.00010316	Bacteria	Actinobacteriota	Acidimicrobiia	Microtrichales	Ilumatobacteraceae	Ilumatobacter
ASV_1266	Bin31	9.92351e-05	Bacteria	Actinobacteriota	Actinobacteria	Frankiales	NA	NA
ASV_1992	Bin31	9.68535e-05	Bacteria	Actinobacteriota	Actinobacteria	Micrococcales	Intrasporangiaceae	NA
ASV_988	Bin31	9.61526e-05	Bacteria	Actinobacteriota	Actinobacteria	Micrococcales	Intrasporangiaceae	NA
ASV_1600	Bin31	9.2236e-05	Bacteria	Actinobacteriota	Actinobacteria	Micrococcales	Intrasporangiaceae	NA
ASV_836	Bin31	9.16537e-05	Bacteria	Actinobacteriota	Actinobacteria	Micrococcales	Intrasporangiaceae	NA
ASV_2559	Bin31	9.15577e-05	Bacteria	Actinobacteriota	Actinobacteria	Corynebacteriales	NA	NA
ASV_1437	Bin31	8.81144e-05	Bacteria	Actinobacteriota	Actinobacteria	Micrococcales	Intrasporangiaceae	NA
ASV_1025	Bin31	8.80481e-05	Bacteria	Actinobacteriota	Actinobacteria	Frankiales	NA	NA
ASV_1662	Bin31	8.75609e-05	Bacteria	Actinobacteriota	Acidimicrobiia	Microtrichales	Ilumatobacteraceae	Ilumatobacter
ASV_1424	Bin31	8.66951e-05	Bacteria	Actinobacteriota	Actinobacteria	Micrococcales	Intrasporangiaceae	Ornithinimicrobium
ASV_1782	Bin31	8.10791e-05	Bacteria	Actinobacteriota	Actinobacteria	NA	NA	NA
ASV_1730	Bin31	7.79905e-05	Bacteria	Actinobacteriota	Actinobacteria	Micrococcales	Intrasporangiaceae	Humibacillus
ASV_1224	Bin31	7.6579e-05	Bacteria	Actinobacteriota	Acidimicrobiia	Microtrichales	Ilumatobacteraceae	Ilumatobacter
ASV_1304	Bin31	7.65305e-05	Bacteria	Actinobacteriota	Actinobacteria	Micrococcales	Intrasporangiaceae	NA
ASV_1276	Bin31	7.43876e-05	Bacteria	Actinobacteriota	Actinobacteria	Micrococcales	Intrasporangiaceae	NA
ASV_1984	Bin31	6.85631e-05	Bacteria	Actinobacteriota	Actinobacteria	Micrococcales	Intrasporangiaceae	Humibacillus
ASV_1648	Bin31	6.76997e-05	Bacteria	Actinobacteriota	Actinobacteria	Corynebacteriales	Nocardiaceae	Rhodococcus
ASV_1551	Bin31	6.54967e-05	Bacteria	Actinobacteriota	Actinobacteria	Kineosporiales	Kineosporiaceae	Quadrisphaera
ASV_1683	Bin31	6.48782e-05	Bacteria	Actinobacteriota	Actinobacteria	Micrococcales	NA	NA
ASV_2668	Bin31	6.42169e-05	Bacteria	Actinobacteriota	Actinobacteria	NA	NA	NA
ASV_1336	Bin31	6.40769e-05	Bacteria	Actinobacteriota	Actinobacteria	Corynebacteriales	Corynebacteriales Incertae Sedis	Tomitella
ASV_1830	Bin31	6.30384e-05	Bacteria	Actinobacteriota	Actinobacteria	Corynebacteriales	Corynebacteriales Incertae Sedis	Tomitella
ASV_1207	Bin31	6.23372e-05	Bacteria	Actinobacteriota	Actinobacteria	Kineosporiales	Kineosporiaceae	Quadrisphaera
ASV_1875	Bin31	6.15133e-05	Bacteria	Actinobacteriota	Actinobacteria	Corynebacteriales	Corynebacteriales Incertae Sedis	Tomitella
ASV_1034	Bin31	6.07358e-05	Bacteria	Actinobacteriota	Actinobacteria	Micrococcales	Intrasporangiaceae	NA
ASV_2821	Bin31	5.99373e-05	Bacteria	Actinobacteriota	Actinobacteria	Micrococcales	NA	NA
ASV_1693	Bin31	5.94315e-05	Bacteria	Actinobacteriota	Actinobacteria	Corynebacteriales	Corynebacteriales Incertae Sedis	Tomitella
ASV_2064	Bin31	5.83432e-05	Bacteria	Actinobacteriota	Actinobacteria	Micrococcales	Intrasporangiaceae	NA
ASV_1240	Bin31	5.79779e-05	Bacteria	Actinobacteriota	Actinobacteria	Micrococcales	Intrasporangiaceae	NA
ASV_1727	Bin31	5.62047e-05	Bacteria	Actinobacteriota	Actinobacteria	Micrococcales	Micrococcaceae	Yaniella
ASV_2308	Bin31	5.52638e-05	Bacteria	Actinobacteriota	Acidimicrobiia	Microtrichales	Iamiaceae	Iamia
ASV_2644	Bin31	5.05282e-05	Bacteria	Actinobacteriota	Actinobacteria	Micrococcales	Intrasporangiaceae	Humibacillus
ASV_1324	Bin31	4.95545e-05	Bacteria	Actinobacteriota	Actinobacteria	Kineosporiales	Kineosporiaceae	Quadrisphaera
ASV_892	Bin31	4.68779e-05	Bacteria	Actinobacteriota	Actinobacteria	Corynebacteriales	Corynebacteriales Incertae Sedis	Tomitella
ASV_1576	Bin31	4.62394e-05	Bacteria	Actinobacteriota	Actinobacteria	Micrococcales	Intrasporangiaceae	NA
ASV_1528	Bin31	4.50588e-05	Bacteria	Actinobacteriota	Actinobacteria	Micrococcales	Intrasporangiaceae	NA
ASV_2649	Bin31	4.46704e-05	Bacteria	Actinobacteriota	Actinobacteria	Corynebacteriales	Nocardiaceae	Rhodococcus
ASV_1361	Bin31	4.04397e-05	Bacteria	Actinobacteriota	Actinobacteria	Micrococcales	Intrasporangiaceae	NA
ASV_1376	Bin31	3.98573e-05	Bacteria	Actinobacteriota	Actinobacteria	Micrococcales	Intrasporangiaceae	Humibacillus
ASV_2583	Bin31	3.92386e-05	Bacteria	Actinobacteriota	Actinobacteria	Frankiales	NA	NA
ASV_3273	Bin31	3.78203e-05	Bacteria	Actinobacteriota	Acidimicrobiia	Microtrichales	Iamiaceae	Iamia
ASV_2056	Bin31	3.77052e-05	Bacteria	Actinobacteriota	Actinobacteria	Frankiales	NA	NA
ASV_2087	Bin31	3.72579e-05	Bacteria	Actinobacteriota	Actinobacteria	Micrococcales	NA	NA
ASV_1628	Bin31	3.67968e-05	Bacteria	Actinobacteriota	Actinobacteria	Corynebacteriales	Corynebacteriales Incertae Sedis	Tomitella
ASV_2337	Bin31	3.55088e-05	Bacteria	Actinobacteriota	Actinobacteria	Micrococcales	NA	NA
ASV_2488	Bin31	3.01001e-05	Bacteria	Actinobacteriota	Actinobacteria	Micrococcales	Dermatophilaceae	Mobilicoccus
ASV_1463	Bin31	2.95908e-05	Bacteria	Actinobacteriota	Actinobacteria	Micrococcales	NA	NA
ASV_3130	Bin31	2.93219e-05	Bacteria	Actinobacteriota	Acidimicrobiia	Microtrichales	Microtrichaceae	Candidatus Microthrix
ASV_3007	Bin31	2.92751e-05	Bacteria	Actinobacteriota	Actinobacteria	Corynebacteriales	Dietziaceae	Dietzia
ASV_3112	Bin31	2.8067e-05	Bacteria	Actinobacteriota	Actinobacteria	Micrococcales	Micrococcaceae	Yaniella
ASV_1577	Bin31	2.60141e-05	Bacteria	Actinobacteriota	Actinobacteria	Corynebacteriales	NA	NA
ASV_2095	Bin31	2.44576e-05	Bacteria	Actinobacteriota	Actinobacteria	Micrococcales	Intrasporangiaceae	Humibacillus
ASV_2700	Bin31	2.06848e-05	Bacteria	Actinobacteriota	Actinobacteria	Micrococcales	Intrasporangiaceae	Humibacillus
ASV_4410	Bin31	1.60963e-05	Bacteria	Actinobacteriota	Actinobacteria	Kineosporiales	Kineosporiaceae	Quadrisphaera
ASV_4579	Bin31	1.47994e-05	Bacteria	Actinobacteriota	Actinobacteria	Kineosporiales	Kineosporiaceae	Quadrisphaera
ASV_566	Bin32	0.00115611	Bacteria	Deinococcota	Deinococci	Deinococcales	Deinococcaceae	Deinococcus	Deinococcus sp.	813	813	1	0	0.989	MN810253.1
ASV_2982	Bin32	0.000349919	Bacteria	Deinococcota	Deinococci	Deinococcales	Deinococcaceae	Deinococcus	Deinococcus sp.	808	808	1	0	0.9868	KY476603.1
ASV_1422	Bin32	0.000244505	Bacteria	Deinococcota	Deinococci	Deinococcales	Deinococcaceae	Deinococcus	Deinococcus sp.	819	819	1	0	0.9912	MN810253.1
ASV_996	Bin32	0.000201782	Bacteria	Deinococcota	Deinococci	Deinococcales	Deinococcaceae	Deinococcus
ASV_1049	Bin32	0.000176331	Bacteria	Deinococcota	Deinococci	Deinococcales	Deinococcaceae	Deinococcus
ASV_1486	Bin32	0.000168063	Bacteria	Deinococcota	Deinococci	Deinococcales	Deinococcaceae	Deinococcus
ASV_1136	Bin32	0.000131111	Bacteria	Deinococcota	Deinococci	Deinococcales	Deinococcaceae	Deinococcus
ASV_1113	Bin32	0.000119859	Bacteria	Deinococcota	Deinococci	Deinococcales	Deinococcaceae	Deinococcus
ASV_2059	Bin32	9.87535e-05	Bacteria	Deinococcota	Deinococci	Deinococcales	Deinococcaceae	Deinococcus
ASV_1271	Bin32	9.19319e-05	Bacteria	Deinococcota	Deinococci	Deinococcales	Deinococcaceae	Deinococcus
ASV_1335	Bin32	8.73281e-05	Bacteria	Deinococcota	Deinococci	Deinococcales	Deinococcaceae	Deinococcus
ASV_1941	Bin32	8.71695e-05	Bacteria	Deinococcota	Deinococci	Deinococcales	Deinococcaceae	Deinococcus
ASV_1090	Bin32	8.61123e-05	Bacteria	Deinococcota	Deinococci	Deinococcales	Deinococcaceae	Deinococcus
ASV_1490	Bin32	7.87244e-05	Bacteria	Deinococcota	Deinococci	Deinococcales	Deinococcaceae	Deinococcus
ASV_1432	Bin32	7.7778e-05	Bacteria	Deinococcota	Deinococci	Deinococcales	Deinococcaceae	Deinococcus
ASV_1504	Bin32	7.48406e-05	Bacteria	Deinococcota	Deinococci	Deinococcales	Deinococcaceae	Deinococcus
ASV_1734	Bin32	7.13078e-05	Bacteria	Deinococcota	Deinococci	Deinococcales	Deinococcaceae	Deinococcus
ASV_2296	Bin32	6.47974e-05	Bacteria	Deinococcota	Deinococci	Deinococcales	Deinococcaceae	Deinococcus
ASV_2148	Bin32	6.29424e-05	Bacteria	Deinococcota	Deinococci	Deinococcales	Deinococcaceae	Deinococcus
ASV_1800	Bin32	6.13542e-05	Bacteria	Deinococcota	Deinococci	Deinococcales	Deinococcaceae	Deinococcus
ASV_2016	Bin32	5.29568e-05	Bacteria	Deinococcota	Deinococci	Deinococcales	Deinococcaceae	Deinococcus
ASV_1521	Bin32	4.29791e-05	Bacteria	Deinococcota	Deinococci	Deinococcales	Deinococcaceae	Deinococcus
ASV_2716	Bin32	3.86903e-05	Bacteria	Deinococcota	Deinococci	Deinococcales	Deinococcaceae	Deinococcus
ASV_2331	Bin32	3.84543e-05	Bacteria	Deinococcota	Deinococci	Deinococcales	Deinococcaceae	Deinococcus
ASV_2330	Bin32	3.50122e-05	Bacteria	Deinococcota	Deinococci	Deinococcales	Deinococcaceae	Deinococcus
ASV_3132	Bin32	1.92563e-05	Bacteria	Deinococcota	Deinococci	Deinococcales	Deinococcaceae	Deinococcus
ASV_2274	Bin32	1.74984e-05	Bacteria	Deinococcota	Deinococci	Deinococcales	Deinococcaceae	Deinococcus
ASV_2370	Bin32	1.17466e-05	Bacteria	Deinococcota	Deinococci	Deinococcales	Deinococcaceae	Deinococcus
ASV_4326	Bin32	7.24676e-06	Bacteria	Deinococcota	Deinococci	Deinococcales	Deinococcaceae	Deinococcus
ASV_1987	Bin32	6.60393e-06	Bacteria	Deinococcota	Deinococci	Deinococcales	Deinococcaceae	Deinococcus
ASV_5461	Bin32	6.60393e-06	Bacteria	Deinococcota	Deinococci	Deinococcales	Deinococcaceae	Deinococcus
ASV_1833	Bin32	6.31989e-06	Bacteria	Deinococcota	Deinococci	Deinococcales	Deinococcaceae	Deinococcus
ASV_1811	Bin33	0.000256914	Bacteria	Verrucomicrobiota	Verrucomicrobiae	Verrucomicrobiales	Rubritaleaceae	Rubritalea	uncultured bacterium	826	826	1	0	0.9871	KY190898.1
ASV_1069	Bin33	0.00021525	Bacteria	Verrucomicrobiota	Verrucomicrobiae	Verrucomicrobiales	Rubritaleaceae	Luteolibacter	uncultured bacterium	802	802	1	0	0.9785	KY190898.1
ASV_1307	Bin33	0.000197852	Bacteria	Verrucomicrobiota	Verrucomicrobiae	Verrucomicrobiales	Rubritaleaceae	Luteolibacter	uncultured bacterium	771	771	1	0	0.9656	JQ370726.2
ASV_1267	Bin33	0.000171029	Bacteria	Verrucomicrobiota	Verrucomicrobiae	Verrucomicrobiales	Rubritaleaceae	Roseibacillus
ASV_1319	Bin33	0.000148499	Bacteria	Verrucomicrobiota	Verrucomicrobiae	Verrucomicrobiales	Rubritaleaceae	Luteolibacter
ASV_1285	Bin33	0.00014578	Bacteria	Verrucomicrobiota	Verrucomicrobiae	Verrucomicrobiales	Rubritaleaceae	Luteolibacter
ASV_1362	Bin33	0.000123079	Bacteria	Verrucomicrobiota	Verrucomicrobiae	Verrucomicrobiales	Rubritaleaceae	Luteolibacter
ASV_1672	Bin33	0.00011761	Bacteria	Verrucomicrobiota	Verrucomicrobiae	Verrucomicrobiales	Rubritaleaceae	Roseibacillus
ASV_1534	Bin33	0.000111396	Bacteria	Verrucomicrobiota	Verrucomicrobiae	Verrucomicrobiales	Rubritaleaceae	Luteolibacter
ASV_1787	Bin33	0.000110569	Bacteria	Verrucomicrobiota	Verrucomicrobiae	Verrucomicrobiales	Rubritaleaceae	Luteolibacter
ASV_1592	Bin33	0.000109957	Bacteria	Verrucomicrobiota	Verrucomicrobiae	Verrucomicrobiales	Rubritaleaceae	Luteolibacter
ASV_1899	Bin33	9.60437e-05	Bacteria	Verrucomicrobiota	Verrucomicrobiae	Verrucomicrobiales	Rubritaleaceae	Rubritalea
ASV_1789	Bin33	9.53538e-05	Bacteria	Verrucomicrobiota	Verrucomicrobiae	Verrucomicrobiales	Rubritaleaceae	Luteolibacter
ASV_1872	Bin33	9.28196e-05	Bacteria	Verrucomicrobiota	Verrucomicrobiae	Verrucomicrobiales	Rubritaleaceae	Luteolibacter
ASV_2292	Bin33	7.63879e-05	Bacteria	Verrucomicrobiota	Verrucomicrobiae	Verrucomicrobiales	Rubritaleaceae	Luteolibacter
ASV_1922	Bin33	7.25651e-05	Bacteria	Verrucomicrobiota	Verrucomicrobiae	Verrucomicrobiales	Rubritaleaceae	Luteolibacter
ASV_2263	Bin33	7.01687e-05	Bacteria	Verrucomicrobiota	Verrucomicrobiae	Verrucomicrobiales	Rubritaleaceae	Luteolibacter
ASV_1792	Bin33	6.50354e-05	Bacteria	Verrucomicrobiota	Verrucomicrobiae	Verrucomicrobiales	Rubritaleaceae	Rubritalea
ASV_1904	Bin33	6.45328e-05	Bacteria	Verrucomicrobiota	Verrucomicrobiae	Verrucomicrobiales	Rubritaleaceae	Roseibacillus
ASV_1898	Bin33	6.30658e-05	Bacteria	Verrucomicrobiota	Verrucomicrobiae	Verrucomicrobiales	Rubritaleaceae	Rubritalea
ASV_2194	Bin33	6.03089e-05	Bacteria	Verrucomicrobiota	Verrucomicrobiae	Verrucomicrobiales	Rubritaleaceae	Roseibacillus
ASV_2680	Bin33	5.84627e-05	Bacteria	Verrucomicrobiota	Verrucomicrobiae	Verrucomicrobiales	Rubritaleaceae	Luteolibacter
ASV_2066	Bin33	5.51316e-05	Bacteria	Verrucomicrobiota	Verrucomicrobiae	Verrucomicrobiales	Rubritaleaceae	Luteolibacter
ASV_2543	Bin33	5.06027e-05	Bacteria	Verrucomicrobiota	Verrucomicrobiae	Verrucomicrobiales	Rubritaleaceae	Luteolibacter
ASV_2139	Bin33	4.92226e-05	Bacteria	Verrucomicrobiota	Verrucomicrobiae	Verrucomicrobiales	Rubritaleaceae	Roseibacillus
ASV_1757	Bin33	4.89844e-05	Bacteria	Verrucomicrobiota	Verrucomicrobiae	Verrucomicrobiales	Rubritaleaceae	Luteolibacter
ASV_2092	Bin33	4.8346e-05	Bacteria	Verrucomicrobiota	Verrucomicrobiae	Verrucomicrobiales	Rubritaleaceae	Luteolibacter
ASV_2410	Bin33	4.69726e-05	Bacteria	Verrucomicrobiota	Verrucomicrobiae	Verrucomicrobiales	Rubritaleaceae	Luteolibacter
ASV_2501	Bin33	4.65235e-05	Bacteria	Verrucomicrobiota	Verrucomicrobiae	Verrucomicrobiales	Rubritaleaceae	Rubritalea
ASV_2615	Bin33	4.536e-05	Bacteria	Verrucomicrobiota	Verrucomicrobiae	Verrucomicrobiales	Rubritaleaceae	Roseibacillus
ASV_2724	Bin33	3.96335e-05	Bacteria	Verrucomicrobiota	Verrucomicrobiae	Verrucomicrobiales	Rubritaleaceae	Luteolibacter
ASV_2923	Bin33	3.34238e-05	Bacteria	Verrucomicrobiota	Verrucomicrobiae	Verrucomicrobiales	Rubritaleaceae	Luteolibacter
ASV_3539	Bin33	3.32592e-05	Bacteria	Verrucomicrobiota	Verrucomicrobiae	Verrucomicrobiales	Rubritaleaceae	Roseibacillus
ASV_2715	Bin33	3.23538e-05	Bacteria	Verrucomicrobiota	Verrucomicrobiae	Verrucomicrobiales	Rubritaleaceae	Rubritalea
ASV_3626	Bin33	2.4594e-05	Bacteria	Verrucomicrobiota	Verrucomicrobiae	Verrucomicrobiales	Rubritaleaceae	Luteolibacter
ASV_3619	Bin33	2.45359e-05	Bacteria	Verrucomicrobiota	Verrucomicrobiae	Verrucomicrobiales	Rubritaleaceae	Rubritalea
ASV_4183	Bin33	2.21734e-05	Bacteria	Verrucomicrobiota	Verrucomicrobiae	Verrucomicrobiales	Rubritaleaceae	Luteolibacter
ASV_4340	Bin33	2.01322e-05	Bacteria	Verrucomicrobiota	Verrucomicrobiae	Verrucomicrobiales	Rubritaleaceae	Luteolibacter
ASV_35	Bin34	0.00365754	Bacteria	Cyanobacteria	Cyanobacteriia	Chloroplast	NA	NA	uncultured bacterium	811	811	1	0	0.9977	KP724732.1
ASV_8	Bin34	0.00359059	Bacteria	Cyanobacteria	Cyanobacteriia	Chloroplast	NA	NA	uncultured bacterium	806	806	1	0	0.9955	KP724732.1
ASV_52	Bin34	0.00264172	Bacteria	Cyanobacteria	Cyanobacteriia	Chloroplast	NA	NA	uncultured bacterium	817	817	1	0	1	KP724732.1
ASV_38	Bin34	0.00254527	Bacteria	Cyanobacteria	Cyanobacteriia	Chloroplast	NA	NA
ASV_54	Bin34	0.00253566	Bacteria	Cyanobacteria	Cyanobacteriia	Chloroplast	NA	NA
ASV_29	Bin34	0.00227343	Bacteria	Cyanobacteria	Cyanobacteriia	Chloroplast	NA	NA
ASV_43	Bin34	0.00222795	Bacteria	Cyanobacteria	Cyanobacteriia	Chloroplast	NA	NA
ASV_49	Bin34	0.00194213	Bacteria	Cyanobacteria	Cyanobacteriia	Chloroplast	NA	NA
ASV_59	Bin34	0.00165845	Bacteria	Cyanobacteria	Cyanobacteriia	Chloroplast	NA	NA
ASV_97	Bin34	0.00160442	Bacteria	Cyanobacteria	Cyanobacteriia	Chloroplast	NA	NA
ASV_105	Bin34	0.00135843	Bacteria	Cyanobacteria	Cyanobacteriia	Chloroplast	NA	NA
ASV_50	Bin34	0.00135334	Bacteria	Cyanobacteria	Cyanobacteriia	Chloroplast	NA	NA
ASV_20	Bin34	0.00107082	Bacteria	Cyanobacteria	Cyanobacteriia	Chloroplast	NA	NA
ASV_108	Bin34	0.00103161	Bacteria	Cyanobacteria	Cyanobacteriia	Chloroplast	NA	NA
ASV_86	Bin34	0.00102292	Bacteria	Cyanobacteria	Cyanobacteriia	Chloroplast	NA	NA
ASV_120	Bin34	0.0010199	Bacteria	Cyanobacteria	Cyanobacteriia	Chloroplast	NA	NA
ASV_205	Bin34	0.00088833	Bacteria	Cyanobacteria	Cyanobacteriia	Chloroplast	NA	NA
ASV_91	Bin34	0.000870756	Bacteria	Cyanobacteria	Cyanobacteriia	Chloroplast	NA	NA
ASV_131	Bin34	0.000780183	Bacteria	Cyanobacteria	Cyanobacteriia	Chloroplast	NA	NA
ASV_67	Bin34	0.000747903	Bacteria	Cyanobacteria	Cyanobacteriia	Chloroplast	NA	NA
ASV_196	Bin34	0.00072403	Bacteria	Cyanobacteria	Cyanobacteriia	Chloroplast	NA	NA
ASV_74	Bin34	0.000681873	Bacteria	Cyanobacteria	Cyanobacteriia	Chloroplast	NA	NA
ASV_130	Bin34	0.000664994	Bacteria	Cyanobacteria	Cyanobacteriia	Chloroplast	NA	NA
ASV_51	Bin34	0.000657012	Bacteria	Cyanobacteria	Cyanobacteriia	Chloroplast	NA	NA
ASV_177	Bin34	0.000626865	Bacteria	Cyanobacteria	Cyanobacteriia	Chloroplast	NA	NA
ASV_190	Bin34	0.00053246	Bacteria	Cyanobacteria	Cyanobacteriia	Chloroplast	NA	NA
ASV_124	Bin34	0.000447292	Bacteria	Cyanobacteria	Cyanobacteriia	Chloroplast	NA	NA
ASV_172	Bin34	0.00043389	Bacteria	Cyanobacteria	Cyanobacteriia	Chloroplast	NA	NA
ASV_623	Bin34	0.000407531	Bacteria	Cyanobacteria	Cyanobacteriia	Phormidesmiales	Phormidesmiaceae	Phormidesmis ANT.LACV5.1
ASV_411	Bin34	0.000397027	Bacteria	Cyanobacteria	Cyanobacteriia	Chloroplast	NA	NA
ASV_650	Bin34	0.000307342	Bacteria	Cyanobacteria	Cyanobacteriia	Chloroplast	NA	NA
ASV_229	Bin34	0.000272398	Bacteria	Cyanobacteria	Cyanobacteriia	Chloroplast	NA	NA
ASV_1061	Bin34	0.000264648	Bacteria	Cyanobacteria	Cyanobacteriia	Cyanobacteriales	Phormidiaceae	Tychonema CCAP 1459-11B
ASV_603	Bin34	0.000261983	Bacteria	Cyanobacteria	Cyanobacteriia	Phormidesmiales	Phormidesmiaceae	Phormidesmis ANT.LACV5.1
ASV_113	Bin34	0.000241387	Bacteria	Cyanobacteria	Cyanobacteriia	Chloroplast	NA	NA
ASV_981	Bin34	0.000210995	Bacteria	Cyanobacteria	Cyanobacteriia	Phormidesmiales	Phormidesmiaceae	Phormidesmis ANT.LACV5.1
ASV_709	Bin34	0.000207692	Bacteria	Cyanobacteria	Cyanobacteriia	Chloroplast	NA	NA
ASV_1062	Bin34	0.000189252	Bacteria	Cyanobacteria	Cyanobacteriia	Phormidesmiales	Phormidesmiaceae	Phormidesmis ANT.LACV5.1
ASV_890	Bin34	0.000180467	Bacteria	Cyanobacteria	Cyanobacteriia	Phormidesmiales	Phormidesmiaceae	Phormidesmis ANT.LACV5.1
ASV_207	Bin34	0.000143565	Bacteria	Cyanobacteria	Cyanobacteriia	Chloroplast	NA	NA
ASV_1540	Bin34	0.00013174	Bacteria	Cyanobacteria	Cyanobacteriia	Chloroplast	NA	NA
ASV_1879	Bin34	0.000113902	Bacteria	Patescibacteria	Saccharimonadia	Saccharimonadales	Saccharimonadaceae	TM7a
ASV_1848	Bin34	9.99608e-05	Bacteria	Patescibacteria	Saccharimonadia	Saccharimonadales	Saccharimonadaceae	TM7a
ASV_2169	Bin34	7.92138e-05	Bacteria	Patescibacteria	Saccharimonadia	Saccharimonadales	Saccharimonadaceae	TM7a
ASV_2412	Bin34	7.86644e-05	Bacteria	Patescibacteria	Saccharimonadia	Saccharimonadales	Saccharimonadaceae	TM7a
ASV_1644	Bin34	7.24428e-05	Bacteria	Cyanobacteria	Cyanobacteriia	Cyanobacteriales	Phormidiaceae	Tychonema CCAP 1459-11B
ASV_2910	Bin34	7.22028e-05	Bacteria	Cyanobacteria	Cyanobacteriia	Chloroplast	NA	NA
ASV_1871	Bin34	6.44315e-05	Bacteria	Cyanobacteria	Cyanobacteriia	Cyanobacteriales	Phormidiaceae	Tychonema CCAP 1459-11B
ASV_1876	Bin34	5.78299e-05	Bacteria	Cyanobacteria	Cyanobacteriia	Phormidesmiales	Phormidesmiaceae	Phormidesmis ANT.LACV5.1
ASV_2040	Bin34	5.55713e-05	Bacteria	Patescibacteria	Saccharimonadia	Saccharimonadales	Saccharimonadaceae	TM7a
ASV_2548	Bin34	4.92002e-05	Bacteria	Patescibacteria	Saccharimonadia	Saccharimonadales	Saccharimonadaceae	TM7a
ASV_2162	Bin34	4.62601e-05	Bacteria	Cyanobacteria	Cyanobacteriia	Phormidesmiales	Phormidesmiaceae	Phormidesmis ANT.LACV5.1
ASV_2364	Bin34	4.58937e-05	Bacteria	Cyanobacteria	Cyanobacteriia	Chloroplast	NA	NA
ASV_2706	Bin34	4.46879e-05	Bacteria	Patescibacteria	Saccharimonadia	Saccharimonadales	NA	NA
ASV_2613	Bin34	3.69085e-05	Bacteria	Cyanobacteria	Cyanobacteriia	Chloroplast	NA	NA
ASV_2136	Bin34	3.28845e-05	Bacteria	Cyanobacteria	Cyanobacteriia	Cyanobacteriales	Phormidiaceae	Tychonema CCAP 1459-11B
ASV_5468	Bin34	2.67179e-05	Bacteria	Patescibacteria	Saccharimonadia	Saccharimonadales	Saccharimonadaceae	TM7a
ASV_3229	Bin34	2.59665e-05	Bacteria	Cyanobacteria	Cyanobacteriia	Cyanobacteriales	Phormidiaceae	Tychonema CCAP 1459-11B
ASV_3275	Bin34	2.5825e-05	Bacteria	Cyanobacteria	Cyanobacteriia	Cyanobacteriales	Phormidiaceae	Tychonema CCAP 1459-11B
ASV_2115	Bin34	2.49921e-05	Bacteria	Cyanobacteria	Cyanobacteriia	Cyanobacteriales	Phormidiaceae	Tychonema CCAP 1459-11B
ASV_4273	Bin34	2.43649e-05	Bacteria	Cyanobacteria	Cyanobacteriia	Chloroplast	NA	NA
ASV_3662	Bin34	1.74541e-05	Bacteria	Cyanobacteria	Cyanobacteriia	Chloroplast	NA	NA
ASV_4116	Bin34	1.64494e-05	Bacteria	Patescibacteria	Saccharimonadia	Saccharimonadales	NA	NA
ASV_2441	Bin34	1.26916e-05	Bacteria	Cyanobacteria	Cyanobacteriia	Cyanobacteriales	Phormidiaceae	Tychonema CCAP 1459-11B
ASV_112	Bin35	0.00223074	Bacteria	Cyanobacteria	Cyanobacteriia	Chloroplast	NA	NA	uncultured bacterium	706	706	1	0	0.9549	KM184972.1
ASV_396	Bin35	0.00185024	Bacteria	Cyanobacteria	Cyanobacteriia	Chloroplast	NA	NA	uncultured phototrophic eukaryote	693	693	0.99	0	0.9502	AB992173.1
ASV_164	Bin35	0.00183636	Bacteria	Cyanobacteria	Cyanobacteriia	Chloroplast	NA	NA	uncultured bacterium	712	712	1	0	0.9571	KM184972.1
ASV_346	Bin35	0.00142915	Bacteria	Cyanobacteria	Cyanobacteriia	Chloroplast	NA	NA
ASV_243	Bin35	0.0012702	Bacteria	Cyanobacteria	Cyanobacteriia	Chloroplast	NA	NA
ASV_281	Bin35	0.00113975	Bacteria	Cyanobacteria	Cyanobacteriia	Chloroplast	NA	NA
ASV_267	Bin35	0.00112508	Bacteria	Cyanobacteria	Cyanobacteriia	Chloroplast	NA	NA
ASV_616	Bin35	0.00105226	Bacteria	Cyanobacteria	Cyanobacteriia	Chloroplast	NA	NA
ASV_325	Bin35	0.00100809	Bacteria	Cyanobacteria	Cyanobacteriia	Chloroplast	NA	NA
ASV_322	Bin35	0.000985106	Bacteria	Cyanobacteria	Cyanobacteriia	Chloroplast	NA	NA
ASV_523	Bin35	0.000842932	Bacteria	Cyanobacteria	Cyanobacteriia	Chloroplast	NA	NA
ASV_597	Bin35	0.000817905	Bacteria	Cyanobacteria	Cyanobacteriia	Chloroplast	NA	NA
ASV_405	Bin35	0.00074074	Bacteria	Cyanobacteria	Cyanobacteriia	Chloroplast	NA	NA
ASV_454	Bin35	0.00068226	Bacteria	Cyanobacteria	Cyanobacteriia	Chloroplast	NA	NA
ASV_498	Bin35	0.000669663	Bacteria	Cyanobacteria	Cyanobacteriia	Chloroplast	NA	NA
ASV_485	Bin35	0.000645481	Bacteria	Cyanobacteria	Cyanobacteriia	Chloroplast	NA	NA
ASV_579	Bin35	0.000622613	Bacteria	Cyanobacteria	Cyanobacteriia	Chloroplast	NA	NA
ASV_571	Bin35	0.000588386	Bacteria	Cyanobacteria	Cyanobacteriia	Chloroplast	NA	NA
ASV_582	Bin35	0.000582064	Bacteria	Cyanobacteria	Cyanobacteriia	Chloroplast	NA	NA
ASV_698	Bin35	0.000520429	Bacteria	Cyanobacteria	Cyanobacteriia	Chloroplast	NA	NA
ASV_768	Bin35	0.000505498	Bacteria	Cyanobacteria	Cyanobacteriia	Chloroplast	NA	NA
ASV_677	Bin35	0.000482076	Bacteria	Cyanobacteria	Cyanobacteriia	Chloroplast	NA	NA
ASV_635	Bin35	0.00046356	Bacteria	Cyanobacteria	Cyanobacteriia	Chloroplast	NA	NA
ASV_1314	Bin35	0.000453952	Bacteria	Cyanobacteria	Cyanobacteriia	Chloroplast	NA	NA
ASV_614	Bin35	0.000450139	Bacteria	Cyanobacteria	Cyanobacteriia	Chloroplast	NA	NA
ASV_671	Bin35	0.000356954	Bacteria	Cyanobacteria	Cyanobacteriia	Chloroplast	NA	NA
ASV_832	Bin35	0.000319173	Bacteria	Cyanobacteria	Cyanobacteriia	Chloroplast	NA	NA
ASV_758	Bin35	0.000311393	Bacteria	Cyanobacteria	Cyanobacteriia	Chloroplast	NA	NA
ASV_1823	Bin35	0.000273508	Bacteria	Cyanobacteria	Cyanobacteriia	Chloroplast	NA	NA
ASV_1250	Bin35	0.00024127	Bacteria	Cyanobacteria	Cyanobacteriia	Chloroplast	NA	NA
ASV_1001	Bin35	0.000210799	Bacteria	Cyanobacteria	Cyanobacteriia	Chloroplast	NA	NA
ASV_1293	Bin35	0.000153356	Bacteria	Cyanobacteria	Cyanobacteriia	Chloroplast	NA	NA
ASV_1403	Bin35	0.000137668	Bacteria	Cyanobacteria	Cyanobacteriia	Chloroplast	NA	NA
ASV_1430	Bin35	0.000131293	Bacteria	Cyanobacteria	Cyanobacteriia	Chloroplast	NA	NA
ASV_2030	Bin35	0.000115873	Bacteria	Cyanobacteria	Cyanobacteriia	Chloroplast	NA	NA
ASV_1130	Bin35	0.000115409	Bacteria	Cyanobacteria	Cyanobacteriia	Chloroplast	NA	NA
ASV_1469	Bin35	0.000113693	Bacteria	Cyanobacteria	Cyanobacteriia	Chloroplast	NA	NA
ASV_1751	Bin35	0.000100313	Bacteria	Cyanobacteria	Cyanobacteriia	Chloroplast	NA	NA
ASV_1784	Bin35	9.10382e-05	Bacteria	Cyanobacteria	Cyanobacteriia	Chloroplast	NA	NA
ASV_2083	Bin35	8.2066e-05	Bacteria	Cyanobacteria	Cyanobacteriia	Chloroplast	NA	NA
ASV_1925	Bin35	5.99585e-05	Bacteria	Cyanobacteria	Cyanobacteriia	Chloroplast	NA	NA
ASV_2249	Bin35	5.81404e-05	Bacteria	Cyanobacteria	Cyanobacteriia	Chloroplast	NA	NA
ASV_1942	Bin35	4.22414e-05	Bacteria	Cyanobacteria	Cyanobacteriia	Chloroplast	NA	NA
ASV_2935	Bin35	4.16945e-05	Bacteria	Cyanobacteria	Cyanobacteriia	Chloroplast	NA	NA
ASV_2393	Bin35	3.51728e-05	Bacteria	Cyanobacteria	Cyanobacteriia	Chloroplast	NA	NA
ASV_2952	Bin35	3.39743e-05	Bacteria	Cyanobacteria	Cyanobacteriia	Chloroplast	NA	NA
ASV_276	Bin36	0.00113098	Bacteria	Bacteroidota	Bacteroidia	Sphingobacteriales	Sphingobacteriaceae	Pedobacter	uncultured Pedobacter sp.	845	845	1	0	0.9978	FJ946553.1
ASV_318	Bin36	0.00110363	Bacteria	Bacteroidota	Bacteroidia	Sphingobacteriales	Sphingobacteriaceae	Pedobacter	Pedobacter lignilitoris	828	828	1	0	0.9913	NR_137365.1
ASV_433	Bin36	0.000976318	Bacteria	Bacteroidota	Bacteroidia	Sphingobacteriales	Sphingobacteriaceae	Pedobacter	uncultured Pedobacter sp.	850	850	1	0	1	FJ946553.1
ASV_421	Bin36	0.000850827	Bacteria	Bacteroidota	Bacteroidia	Sphingobacteriales	Sphingobacteriaceae	Pedobacter
ASV_391	Bin36	0.000696327	Bacteria	Bacteroidota	Bacteroidia	Sphingobacteriales	Sphingobacteriaceae	Pedobacter
ASV_406	Bin36	0.000656089	Bacteria	Bacteroidota	Bacteroidia	Sphingobacteriales	Sphingobacteriaceae	Pedobacter
ASV_502	Bin36	0.000650976	Bacteria	Bacteroidota	Bacteroidia	Sphingobacteriales	Sphingobacteriaceae	Pedobacter
ASV_440	Bin36	0.000601284	Bacteria	Bacteroidota	Bacteroidia	Bacteroidales	Dysgonomonadaceae	Proteiniphilum
ASV_483	Bin36	0.000563912	Bacteria	Bacteroidota	Bacteroidia	Sphingobacteriales	Sphingobacteriaceae	Pedobacter
ASV_467	Bin36	0.0005539	Bacteria	Bacteroidota	Bacteroidia	Sphingobacteriales	Sphingobacteriaceae	Pedobacter
ASV_543	Bin36	0.000551496	Bacteria	Bacteroidota	Bacteroidia	Sphingobacteriales	Sphingobacteriaceae	Pedobacter
ASV_563	Bin36	0.000519088	Bacteria	Bacteroidota	Bacteroidia	Sphingobacteriales	Sphingobacteriaceae	Pedobacter
ASV_525	Bin36	0.000488727	Bacteria	Bacteroidota	Bacteroidia	Sphingobacteriales	Sphingobacteriaceae	Pedobacter
ASV_587	Bin36	0.000476504	Bacteria	Bacteroidota	Bacteroidia	Sphingobacteriales	Sphingobacteriaceae	Pedobacter
ASV_694	Bin36	0.000433903	Bacteria	Bacteroidota	Bacteroidia	Sphingobacteriales	Sphingobacteriaceae	Pedobacter
ASV_748	Bin36	0.000390259	Bacteria	Bacteroidota	Bacteroidia	Sphingobacteriales	Sphingobacteriaceae	Pedobacter
ASV_651	Bin36	0.000386724	Bacteria	Bacteroidota	Bacteroidia	Sphingobacteriales	Sphingobacteriaceae	Pedobacter
ASV_716	Bin36	0.000384808	Bacteria	Bacteroidota	Bacteroidia	Sphingobacteriales	Sphingobacteriaceae	Pedobacter
ASV_633	Bin36	0.000378914	Bacteria	Bacteroidota	Bacteroidia	Sphingobacteriales	Sphingobacteriaceae	Pedobacter
ASV_726	Bin36	0.000349494	Bacteria	Bacteroidota	Bacteroidia	Sphingobacteriales	Sphingobacteriaceae	Pedobacter
ASV_747	Bin36	0.000336004	Bacteria	Bacteroidota	Bacteroidia	Sphingobacteriales	Sphingobacteriaceae	Pedobacter
ASV_1122	Bin36	0.000243378	Bacteria	Bacteroidota	Bacteroidia	Sphingobacteriales	Sphingobacteriaceae	Pedobacter
ASV_838	Bin36	0.000239526	Bacteria	Bacteroidota	Bacteroidia	Bacteroidales	Dysgonomonadaceae	Proteiniphilum
ASV_954	Bin36	0.000236609	Bacteria	Bacteroidota	Bacteroidia	Sphingobacteriales	Sphingobacteriaceae	Pedobacter
ASV_630	Bin36	0.00023347	Bacteria	Bacteroidota	Bacteroidia	Bacteroidales	Dysgonomonadaceae	Proteiniphilum
ASV_1085	Bin36	0.000232426	Bacteria	Bacteroidota	Bacteroidia	Sphingobacteriales	Sphingobacteriaceae	Pedobacter
ASV_926	Bin36	0.000230609	Bacteria	Bacteroidota	Bacteroidia	Sphingobacteriales	Sphingobacteriaceae	Pedobacter
ASV_711	Bin36	0.000229937	Bacteria	Bacteroidota	Bacteroidia	Bacteroidales	Dysgonomonadaceae	Proteiniphilum
ASV_1066	Bin36	0.000215494	Bacteria	Bacteroidota	Bacteroidia	Sphingobacteriales	Sphingobacteriaceae	Pedobacter
ASV_1118	Bin36	0.000211134	Bacteria	Bacteroidota	Bacteroidia	Sphingobacteriales	Sphingobacteriaceae	Pedobacter
ASV_1145	Bin36	0.000205856	Bacteria	Bacteroidota	Bacteroidia	Sphingobacteriales	Sphingobacteriaceae	Pedobacter
ASV_1077	Bin36	0.000205447	Bacteria	Bacteroidota	Bacteroidia	Sphingobacteriales	Sphingobacteriaceae	Pedobacter
ASV_1026	Bin36	0.00019289	Bacteria	Bacteroidota	Bacteroidia	Sphingobacteriales	Sphingobacteriaceae	Pedobacter
ASV_1500	Bin36	0.000188201	Bacteria	Bacteroidota	Bacteroidia	Sphingobacteriales	Sphingobacteriaceae	Pedobacter
ASV_1105	Bin36	0.000187519	Bacteria	Bacteroidota	Bacteroidia	Sphingobacteriales	Sphingobacteriaceae	Pedobacter
ASV_1487	Bin36	0.000183401	Bacteria	Bacteroidota	Bacteroidia	Sphingobacteriales	Sphingobacteriaceae	Pedobacter
ASV_1206	Bin36	0.000182703	Bacteria	Bacteroidota	Bacteroidia	Sphingobacteriales	Sphingobacteriaceae	Pedobacter
ASV_1131	Bin36	0.000180879	Bacteria	Bacteroidota	Bacteroidia	Sphingobacteriales	Sphingobacteriaceae	Pedobacter
ASV_1229	Bin36	0.0001678	Bacteria	Bacteroidota	Bacteroidia	Sphingobacteriales	Sphingobacteriaceae	Pedobacter
ASV_1133	Bin36	0.000132872	Bacteria	Bacteroidota	Bacteroidia	Bacteroidales	Dysgonomonadaceae	Proteiniphilum
ASV_1594	Bin36	0.000114018	Bacteria	Bacteroidota	Bacteroidia	Sphingobacteriales	Sphingobacteriaceae	Pedobacter
ASV_1635	Bin36	0.000108773	Bacteria	Bacteroidota	Bacteroidia	Sphingobacteriales	Sphingobacteriaceae	Pedobacter
ASV_1613	Bin36	9.5489e-05	Bacteria	Bacteroidota	Bacteroidia	Bacteroidales	Dysgonomonadaceae	Proteiniphilum
ASV_1777	Bin36	9.08754e-05	Bacteria	Bacteroidota	Bacteroidia	Sphingobacteriales	Sphingobacteriaceae	Pedobacter
ASV_1724	Bin36	9.01117e-05	Bacteria	Bacteroidota	Bacteroidia	Sphingobacteriales	Sphingobacteriaceae	Pedobacter
ASV_2278	Bin36	7.90364e-05	Bacteria	Bacteroidota	Bacteroidia	Sphingobacteriales	Sphingobacteriaceae	Pedobacter
ASV_907	Bin36	4.32623e-05	Bacteria	Bacteroidota	Bacteroidia	Bacteroidales	Dysgonomonadaceae	Proteiniphilum
ASV_1887	Bin36	4.08623e-05	Bacteria	Bacteroidota	Bacteroidia	Sphingobacteriales	Sphingobacteriaceae	Pedobacter
ASV_1929	Bin36	3.48384e-05	Bacteria	Bacteroidota	Bacteroidia	Bacteroidales	Dysgonomonadaceae	Proteiniphilum
ASV_1284	Bin36	3.25832e-05	Bacteria	Bacteroidota	Bacteroidia	Bacteroidales	Dysgonomonadaceae	Proteiniphilum
ASV_3422	Bin36	2.37377e-05	Bacteria	Bacteroidota	Bacteroidia	Bacteroidales	Dysgonomonadaceae	Proteiniphilum
ASV_5173	Bin36	9.2314e-06	Bacteria	Bacteroidota	Bacteroidia	Sphingobacteriales	Sphingobacteriaceae	Pedobacter
ASV_3	Bin37	0.00869292	Bacteria	Bacteroidota	Bacteroidia	Flavobacteriales	Flavobacteriaceae	Flavobacterium	Flavobacterium sp.	845	845	1	0	0.9978	KY476470.1
ASV_17	Bin37	0.00582853	Bacteria	Bacteroidota	Bacteroidia	Flavobacteriales	Flavobacteriaceae	Flavobacterium	Flavobacterium sp.	850	850	1	0	1	KY476470.1
ASV_19	Bin37	0.00558615	Bacteria	Bacteroidota	Bacteroidia	Flavobacteriales	Flavobacteriaceae	Flavobacterium	Flavobacterium sp.	845	845	1	0	0.9978	KY476470.1
ASV_13	Bin37	0.00556751	Bacteria	Bacteroidota	Bacteroidia	Flavobacteriales	Flavobacteriaceae	Flavobacterium
ASV_30	Bin37	0.00486619	Bacteria	Bacteroidota	Bacteroidia	Flavobacteriales	Flavobacteriaceae	Flavobacterium
ASV_31	Bin37	0.00466567	Bacteria	Bacteroidota	Bacteroidia	Flavobacteriales	Flavobacteriaceae	Flavobacterium
ASV_26	Bin37	0.00412706	Bacteria	Bacteroidota	Bacteroidia	Flavobacteriales	Flavobacteriaceae	Flavobacterium
ASV_44	Bin37	0.00369837	Bacteria	Bacteroidota	Bacteroidia	Flavobacteriales	Flavobacteriaceae	Flavobacterium
ASV_65	Bin37	0.00341831	Bacteria	Bacteroidota	Bacteroidia	Flavobacteriales	Flavobacteriaceae	Flavobacterium
ASV_87	Bin37	0.00336985	Bacteria	Bacteroidota	Bacteroidia	Flavobacteriales	Flavobacteriaceae	Flavobacterium
ASV_64	Bin37	0.00324861	Bacteria	Bacteroidota	Bacteroidia	Flavobacteriales	Flavobacteriaceae	Flavobacterium
ASV_71	Bin37	0.00319048	Bacteria	Bacteroidota	Bacteroidia	Flavobacteriales	Flavobacteriaceae	Flavobacterium
ASV_77	Bin37	0.00286118	Bacteria	Bacteroidota	Bacteroidia	Flavobacteriales	Flavobacteriaceae	Flavobacterium
ASV_99	Bin37	0.00270333	Bacteria	Bacteroidota	Bacteroidia	Flavobacteriales	Flavobacteriaceae	Flavobacterium
ASV_96	Bin37	0.00267912	Bacteria	Bacteroidota	Bacteroidia	Flavobacteriales	Flavobacteriaceae	Flavobacterium
ASV_103	Bin37	0.00260491	Bacteria	Bacteroidota	Bacteroidia	Flavobacteriales	Flavobacteriaceae	Flavobacterium
ASV_115	Bin37	0.00233734	Bacteria	Bacteroidota	Bacteroidia	Flavobacteriales	Flavobacteriaceae	Flavobacterium
ASV_158	Bin37	0.00199369	Bacteria	Bacteroidota	Bacteroidia	Flavobacteriales	Flavobacteriaceae	Flavobacterium
ASV_154	Bin37	0.00188576	Bacteria	Bacteroidota	Bacteroidia	Flavobacteriales	Flavobacteriaceae	Flavobacterium
ASV_175	Bin37	0.0017808	Bacteria	Bacteroidota	Bacteroidia	Flavobacteriales	Flavobacteriaceae	Flavobacterium
ASV_189	Bin37	0.00177666	Bacteria	Bacteroidota	Bacteroidia	Flavobacteriales	Flavobacteriaceae	Flavobacterium
ASV_183	Bin37	0.00170974	Bacteria	Bacteroidota	Bacteroidia	Flavobacteriales	Flavobacteriaceae	Flavobacterium
ASV_198	Bin37	0.00162657	Bacteria	Bacteroidota	Bacteroidia	Flavobacteriales	Flavobacteriaceae	Flavobacterium
ASV_202	Bin37	0.00160641	Bacteria	Bacteroidota	Bacteroidia	Flavobacteriales	Flavobacteriaceae	Flavobacterium
ASV_186	Bin37	0.00154952	Bacteria	Bacteroidota	Bacteroidia	Flavobacteriales	Flavobacteriaceae	Flavobacterium
ASV_228	Bin37	0.00142591	Bacteria	Bacteroidota	Bacteroidia	Flavobacteriales	Flavobacteriaceae	Flavobacterium
ASV_241	Bin37	0.00130392	Bacteria	Bacteroidota	Bacteroidia	Flavobacteriales	Flavobacteriaceae	Flavobacterium
ASV_775	Bin37	0.000335369	Bacteria	Bacteroidota	Bacteroidia	Flavobacteriales	Flavobacteriaceae	Flavobacterium
ASV_982	Bin37	0.000234246	Bacteria	Bacteroidota	Bacteroidia	Flavobacteriales	Flavobacteriaceae	Flavobacterium
ASV_1431	Bin37	0.000216321	Bacteria	Bacteroidota	Bacteroidia	Flavobacteriales	Flavobacteriaceae	Flavobacterium
ASV_1369	Bin37	0.000182007	Bacteria	Bacteroidota	Bacteroidia	Flavobacteriales	Flavobacteriaceae	Flavobacterium
ASV_1120	Bin37	0.00018191	Bacteria	Bacteroidota	Bacteroidia	Flavobacteriales	Flavobacteriaceae	Flavobacterium
ASV_1241	Bin37	0.000179697	Bacteria	Bacteroidota	Bacteroidia	Flavobacteriales	Flavobacteriaceae	Flavobacterium
ASV_1154	Bin37	0.000179165	Bacteria	Bacteroidota	Bacteroidia	Flavobacteriales	Flavobacteriaceae	Flavobacterium
ASV_1222	Bin37	0.000178497	Bacteria	Bacteroidota	Bacteroidia	Flavobacteriales	Flavobacteriaceae	Flavobacterium
ASV_972	Bin37	0.000176074	Bacteria	Bacteroidota	Bacteroidia	Flavobacteriales	Flavobacteriaceae	Flavobacterium
ASV_1191	Bin37	0.000168445	Bacteria	Bacteroidota	Bacteroidia	Flavobacteriales	Flavobacteriaceae	Flavobacterium
ASV_1256	Bin37	0.000155539	Bacteria	Bacteroidota	Bacteroidia	Flavobacteriales	Flavobacteriaceae	Flavobacterium
ASV_1283	Bin37	0.000155453	Bacteria	Bacteroidota	Bacteroidia	Flavobacteriales	Flavobacteriaceae	Flavobacterium
ASV_1260	Bin37	0.000155284	Bacteria	Bacteroidota	Bacteroidia	Flavobacteriales	Flavobacteriaceae	Flavobacterium
ASV_1809	Bin37	0.000152231	Bacteria	Bacteroidota	Bacteroidia	Flavobacteriales	Flavobacteriaceae	Flavobacterium
ASV_1259	Bin37	0.000149663	Bacteria	Bacteroidota	Bacteroidia	Flavobacteriales	Flavobacteriaceae	Flavobacterium
ASV_1281	Bin37	0.000146858	Bacteria	Bacteroidota	Bacteroidia	Flavobacteriales	Flavobacteriaceae	Flavobacterium
ASV_1346	Bin37	0.000138078	Bacteria	Bacteroidota	Bacteroidia	Flavobacteriales	Flavobacteriaceae	Flavobacterium
ASV_1386	Bin37	0.000137396	Bacteria	Bacteroidota	Bacteroidia	Flavobacteriales	Flavobacteriaceae	Flavobacterium
ASV_1108	Bin37	0.000133807	Bacteria	Bacteroidota	Bacteroidia	Flavobacteriales	Flavobacteriaceae	Flavobacterium
ASV_1389	Bin37	0.00011798	Bacteria	Bacteroidota	Bacteroidia	Flavobacteriales	Flavobacteriaceae	Flavobacterium
ASV_1673	Bin37	0.000112202	Bacteria	Bacteroidota	Bacteroidia	Flavobacteriales	Flavobacteriaceae	Flavobacterium
ASV_1946	Bin37	0.000110492	Bacteria	Bacteroidota	Bacteroidia	Flavobacteriales	Flavobacteriaceae	Flavobacterium
ASV_1654	Bin37	0.000110264	Bacteria	Bacteroidota	Bacteroidia	Flavobacteriales	Flavobacteriaceae	Flavobacterium
ASV_1839	Bin37	0.000107647	Bacteria	Bacteroidota	Bacteroidia	Flavobacteriales	Flavobacteriaceae	Flavobacterium
ASV_1704	Bin37	0.000103188	Bacteria	Bacteroidota	Bacteroidia	Flavobacteriales	Flavobacteriaceae	Flavobacterium
ASV_1824	Bin37	9.90403e-05	Bacteria	Bacteroidota	Bacteroidia	Flavobacteriales	Flavobacteriaceae	Flavobacterium
ASV_1696	Bin37	9.73605e-05	Bacteria	Bacteroidota	Bacteroidia	Flavobacteriales	Flavobacteriaceae	Flavobacterium
ASV_1964	Bin37	9.0993e-05	Bacteria	Bacteroidota	Bacteroidia	Flavobacteriales	Flavobacteriaceae	Flavobacterium
ASV_1680	Bin37	8.86697e-05	Bacteria	Bacteroidota	Bacteroidia	Flavobacteriales	Flavobacteriaceae	Flavobacterium
ASV_1838	Bin37	8.78473e-05	Bacteria	Bacteroidota	Bacteroidia	Flavobacteriales	Flavobacteriaceae	Flavobacterium
ASV_2800	Bin37	8.68623e-05	Bacteria	Bacteroidota	Bacteroidia	Flavobacteriales	Flavobacteriaceae	Flavobacterium
ASV_1846	Bin37	8.5701e-05	Bacteria	Bacteroidota	Bacteroidia	Flavobacteriales	Flavobacteriaceae	Flavobacterium
ASV_2039	Bin37	8.37037e-05	Bacteria	Bacteroidota	Bacteroidia	Flavobacteriales	Flavobacteriaceae	Flavobacterium
ASV_2096	Bin37	8.21516e-05	Bacteria	Bacteroidota	Bacteroidia	Flavobacteriales	Flavobacteriaceae	Flavobacterium
ASV_2679	Bin37	7.95647e-05	Bacteria	Bacteroidota	Bacteroidia	Flavobacteriales	Flavobacteriaceae	Flavobacterium
ASV_1976	Bin37	7.75354e-05	Bacteria	Bacteroidota	Bacteroidia	Flavobacteriales	Flavobacteriaceae	Flavobacterium
ASV_2547	Bin37	7.02077e-05	Bacteria	Bacteroidota	Bacteroidia	Flavobacteriales	Flavobacteriaceae	Flavobacterium
[truncated: 453 more rows]
