# Supplementary material for: Antarctic snow algae: unraveling the processes underlying microbial community assembly during blooms formation
Source: Microbiome. 2023 Sep 5;11:200. doi: 10.1186/s40168-023-01643-6 (PMC10478455; doi:10.1186/s40168-023-01643-6)
Supplement: Supplementary file 6 — Additional file 5: Supplementary Table 4. Composition of phylogenetic-bins used to infer eukaryotes community assembly mechanisms. The table shows every ASV PR2 taxonomy and the best BLAST hit of the three most abundant ASVs against the Nucleotide collection (nr/nt) database. [file 40168_2023_1643_MOESM5_ESM.xlsx]

## Sheet: Sheet1
Supplementary Table 4. Composition of phylogenetic-bins used to infer eukaryotes community assembly mechanisms. The table shows every ASV PR2 taxonomy and the best BLAST hit of the three most abundant ASVs against the Nucleotide collection (nr/nt) database.
ASV	Bin	TaxonRelativeAbundance	PR2 Taxonomy							BLAST results
			Kingdom	Supergroup	Division	Class	Order	Family	Genus	Scientific Name	Max Score	Total Score	Query Cover	E value	Per. Ident	Accession
ASV_297	Bin1	0.00341275	Eukaryota	Stramenopiles	Ochrophyta	Chrysophyceae	Chrysophyceae_X	NA	NA	uncultured eukaryote	638	638	0.99	3e-178	0.9971	EF100249.1
ASV_93	Bin1	0.00167187	Eukaryota	Stramenopiles	Ochrophyta	Chrysophyceae	Chrysophyceae_X	NA	NA	uncultured Chrysophyceae	621	621	1	3e-173	0.9885	MH755288.1
ASV_223	Bin1	0.000471266	Eukaryota	Stramenopiles	Ochrophyta	Chrysophyceae	Ochromonadales	Ochromonadaceae	Spumella	Ochromonadaceae environmental sample	643	643	1	6e-180	1	EF023425.1
ASV_312	Bin1	0.000429227	Eukaryota	Stramenopiles	Ochrophyta	Phaeophyceae	Phaeophyceae_X	Phaeophyceae_XX	Desmarestia
ASV_272	Bin1	0.000293589	Eukaryota	Stramenopiles	Ochrophyta	Chrysophyceae	Ochromonadales	Ochromonadaceae	Spumella
ASV_334	Bin1	0.000186495	Eukaryota	Stramenopiles	Ochrophyta	Chrysophyceae	NA	NA	NA
ASV_360	Bin1	0.000159724	Eukaryota	Stramenopiles	Ochrophyta	Chrysophyceae	NA	NA	NA
ASV_300	Bin1	0.000156593	Eukaryota	Stramenopiles	Ochrophyta	Phaeophyceae	Phaeophyceae_X	Phaeophyceae_XX	Desmarestia
ASV_434	Bin1	9.178e-05	Eukaryota	Stramenopiles	Ochrophyta	Chrysophyceae	NA	NA	NA
ASV_476	Bin1	7.05746e-05	Eukaryota	Stramenopiles	Ochrophyta	Pelagophyceae	Pelagophyceae_X	Pelagophyceae_XX	Pelagophyceae_XXX
ASV_539	Bin1	6.95817e-05	Eukaryota	Stramenopiles	Ochrophyta	Chrysophyceae	NA	NA	NA
ASV_474	Bin1	4.75261e-05	Eukaryota	Stramenopiles	Ochrophyta	Phaeophyceae	Phaeophyceae_X	Phaeophyceae_XX	Desmarestia
ASV_665	Bin1	2.92497e-05	Eukaryota	Stramenopiles	Ochrophyta	Chrysophyceae	NA	NA	NA
ASV_706	Bin1	2.58773e-05	Eukaryota	Stramenopiles	Ochrophyta	Chrysophyceae	Paraphysomonadales	Paraphysomonadaceae	Paraphysomonas
ASV_316	Bin1	2.29267e-05	Eukaryota	Stramenopiles	Ochrophyta	Chrysophyceae	Chrysophyceae_X	NA	NA
ASV_972	Bin1	2.24611e-05	Eukaryota	Stramenopiles	Ochrophyta	Chrysophyceae	Chrysophyceae_X	NA	NA
ASV_809	Bin1	1.5922e-05	Eukaryota	NA	NA	NA	NA	NA	NA
ASV_843	Bin1	1.49346e-05	Eukaryota	Stramenopiles	Ochrophyta	Chrysophyceae	Chrysophyceae_X	NA	NA
ASV_2328	Bin1	1.45212e-05	Eukaryota	Stramenopiles	Ochrophyta	Chrysophyceae	Chrysophyceae_X	NA	NA
ASV_1357	Bin1	9.98568e-06	Eukaryota	Stramenopiles	Ochrophyta	Chrysophyceae	Chrysophyceae_X	NA	NA
ASV_1296	Bin1	8.43067e-06	Eukaryota	Stramenopiles	Ochrophyta	Phaeophyceae	Phaeophyceae_X	Phaeophyceae_XX	NA
ASV_1474	Bin1	6.2293e-06	Eukaryota	Stramenopiles	Ochrophyta	Dictyochophyceae	Dictyochophyceae_X	Pedinellales	Pedinellales_X
ASV_1591	Bin1	5.6214e-06	Eukaryota	Stramenopiles	Ochrophyta	Chrysophyceae	Paraphysomonadales	Paraphysomonadaceae	Paraphysomonas
ASV_1478	Bin1	3.51126e-06	Eukaryota	Stramenopiles	Ochrophyta	Chrysophyceae	Paraphysomonadales	Paraphysomonadaceae	Paraphysomonas
ASV_1701	Bin1	3.11049e-06	Eukaryota	Stramenopiles	Ochrophyta	Chrysophyceae	Chrysophyceae_X	NA	NA
ASV_183	Bin2	0.00133125	Eukaryota	Stramenopiles	Ochrophyta	Bacillariophyta	Bacillariophyta_X	Raphid-pennate	Navicula	Navicula sp.	634	634	1	3e-177	0.9971	ON888456.1
ASV_237	Bin2	0.00129843	Eukaryota	Stramenopiles	Ochrophyta	Bacillariophyta	Bacillariophyta_X	Raphid-pennate	Navicula	Navicula sp.	640	640	1	7e-179	1	ON888456.1
ASV_134	Bin2	0.00102239	Eukaryota	Stramenopiles	Ochrophyta	Bacillariophyta	Bacillariophyta_X	Raphid-pennate	Navicula	Navicula sp.	632	632	1	1e-176	0.9971	ON888456.1
ASV_184	Bin2	0.000615538	Eukaryota	Stramenopiles	Ochrophyta	Bacillariophyta	Bacillariophyta_X	Raphid-pennate	Navicula
ASV_607	Bin2	0.000573253	Eukaryota	Stramenopiles	Ochrophyta	Bacillariophyta	Bacillariophyta_X	Raphid-pennate	Navicula
ASV_307	Bin2	0.000460431	Eukaryota	Stramenopiles	Ochrophyta	Bacillariophyta	Bacillariophyta_X	Polar-centric-Mediophyceae	NA
ASV_266	Bin2	0.000298859	Eukaryota	Stramenopiles	Ochrophyta	Bacillariophyta	Bacillariophyta_X	Raphid-pennate	Navicula
ASV_249	Bin2	0.000282252	Eukaryota	Stramenopiles	Pseudofungi	Oomycota	Oomycota_X	NA	NA
ASV_291	Bin2	0.000229936	Eukaryota	Alveolata	Ciliophora	Phyllopharyngea	Cyrtophoria_4	Chilodonellidae	Pseudochilodonopsis
ASV_261	Bin2	0.000209425	Eukaryota	Stramenopiles	Ochrophyta	Bacillariophyta	Bacillariophyta_X	Raphid-pennate	Fragilariopsis
ASV_284	Bin2	0.000161419	Eukaryota	Stramenopiles	Ochrophyta	Bacillariophyta	Bacillariophyta_X	Polar-centric-Mediophyceae	Thalassiosira
ASV_776	Bin2	0.000150947	Eukaryota	Stramenopiles	Ochrophyta	Bacillariophyta	Bacillariophyta_X	Raphid-pennate	Navicula
ASV_352	Bin2	0.000112405	Eukaryota	Stramenopiles	Ochrophyta	Bacillariophyta	Bacillariophyta_X	Raphid-pennate	Fragilariopsis
ASV_414	Bin2	0.000111236	Eukaryota	Stramenopiles	Ochrophyta	Bacillariophyta	Bacillariophyta_X	Polar-centric-Mediophyceae	NA
ASV_557	Bin2	6.51892e-05	Eukaryota	Alveolata	Ciliophora	Phyllopharyngea	Cyrtophoria_4	Chilodonellidae	Pseudochilodonopsis
ASV_470	Bin2	6.1295e-05	Eukaryota	Stramenopiles	Ochrophyta	Bacillariophyta	Bacillariophyta_X	Araphid-pennate	Grammonema
ASV_484	Bin2	5.8821e-05	Eukaryota	Stramenopiles	Ochrophyta	Bacillariophyta	Bacillariophyta_X	Raphid-pennate	NA
ASV_600	Bin2	4.83643e-05	Eukaryota	Stramenopiles	Ochrophyta	Bacillariophyta	Bacillariophyta_X	Polar-centric-Mediophyceae	Thalassiosira
ASV_668	Bin2	4.16542e-05	Eukaryota	Alveolata	Ciliophora	Phyllopharyngea	Cyrtophoria_4	Chilodonellidae	Pseudochilodonopsis
ASV_682	Bin2	3.99871e-05	Eukaryota	Alveolata	Ciliophora	Phyllopharyngea	Cyrtophoria_4	Chilodonellidae	Pseudochilodonopsis
ASV_755	Bin2	1.66666e-05	Eukaryota	Stramenopiles	Pseudofungi	Oomycota	Oomycota_X	Peronosporales	NA
ASV_1075	Bin2	1.57881e-05	Eukaryota	Stramenopiles	Ochrophyta	Bacillariophyta	Bacillariophyta_X	Polar-centric-Mediophyceae	Porosira
ASV_818	Bin2	1.3113e-05	Eukaryota	Alveolata	Ciliophora	Phyllopharyngea	Cyrtophoria_4	Chilodonellidae	Pseudochilodonopsis
ASV_1022	Bin2	1.11917e-05	Eukaryota	Stramenopiles	Ochrophyta	Bolidophyceae	Parmales	Triparmaceae	Triparma
ASV_1444	Bin2	6.84597e-06	Eukaryota	Stramenopiles	Ochrophyta	Bacillariophyta	Bacillariophyta_X	Raphid-pennate	Pseudogomphonema
ASV_723	Bin2	5.49983e-06	Eukaryota	Stramenopiles	Pseudofungi	Oomycota	Oomycota_X	NA	NA
ASV_187	Bin3	0.000473433	Eukaryota	Amoebozoa	Lobosa	Tubulinea	NA	NA	NA	uncultured soil eukaryote	383	383	0.99	1e-101	0.8672	MK945955.1
ASV_279	Bin3	0.000234926	Eukaryota	Opisthokonta	Metazoa	Arthropoda	Crustacea	Maxillopoda	NA	Euterpina acutifrons	582	582	0.99	1e-161	0.9684	GU969212.1
ASV_283	Bin3	0.000148732	Eukaryota	Opisthokonta	Metazoa	Craniata	Craniata_X	Archosauria	Melopsittacus	Grus americana	641	641	0.99	2e-179	1	XR_008575327.1
ASV_1020	Bin3	0.000144994	Eukaryota	Amoebozoa	Lobosa	Tubulinea	NA	NA	NA
ASV_389	Bin3	8.6762e-05	Eukaryota	Opisthokonta	Metazoa	Craniata	Craniata_X	Archosauria	Melopsittacus
ASV_540	Bin3	7.70714e-05	Eukaryota	Amoebozoa	Lobosa	Tubulinea	Echinamoebida	Vermamoebidae	Hartmannella
ASV_374	Bin3	7.42071e-05	Eukaryota	Opisthokonta	Metazoa	Arthropoda	Hexapoda	Collembola	NA
ASV_556	Bin3	7.16285e-05	Eukaryota	Amoebozoa	Lobosa	Tubulinea	NA	NA	NA
ASV_400	Bin3	3.75605e-05	Eukaryota	Opisthokonta	Metazoa	Tardigrada	Tardigrada_X	Tardigrada_XX	NA
ASV_657	Bin3	3.25804e-05	Eukaryota	Opisthokonta	Metazoa	Annelida	Annelida_X	Annelida_XX	NA
ASV_781	Bin3	3.00591e-05	Eukaryota	Opisthokonta	Metazoa	Arthropoda	Hexapoda	Collembola	Cryptopygus
ASV_858	Bin3	2.00191e-05	Eukaryota	Archaeplastida	Rhodophyta	Florideophyceae	Gigartinales	Gigartinales_X	NA
ASV_1338	Bin3	7.12382e-06	Eukaryota	Opisthokonta	Metazoa	Craniata	Craniata_X	Archosauria	Melopsittacus
ASV_1277	Bin3	6.89077e-06	Eukaryota	Opisthokonta	Metazoa	Annelida	Annelida_X	Annelida_XX	NA
ASV_1472	Bin3	6.65147e-06	Eukaryota	Opisthokonta	Metazoa	Urochordata	Urochordata_X	Ascidiacea	Styela
ASV_1879	Bin3	2.66524e-06	Eukaryota	Opisthokonta	Metazoa	Annelida	Annelida_X	Annelida_XX	Parougia
ASV_2229	Bin3	2.08535e-06	Eukaryota	NA	NA	NA	NA	NA	NA
ASV_2	Bin4	0.111067	Eukaryota	Archaeplastida	Chlorophyta	Chlorophyceae	Chlamydomonadales	Chlamydomonadales_X	Chloromonas	Group Chloromonas D. See details in Supplementary Table X.
ASV_3	Bin4	0.0975507	Eukaryota	Archaeplastida	Chlorophyta	Chlorophyceae	Chlamydomonadales	Chlamydomonadales_X	Chloromonas	Group Chloromonas B. See details in Supplementary Table X.
ASV_5	Bin4	0.0646389	Eukaryota	Archaeplastida	Chlorophyta	Chlorophyceae	Chlamydomonadales	Chlamydomonadales_X	Chloromonas	Group Chloromonas B. See details in Supplementary Table X.
ASV_10	Bin4	0.0463784	Eukaryota	Archaeplastida	Chlorophyta	Chlorophyceae	Chlamydomonadales	Chlamydomonadales_X	Chloromonas
ASV_24	Bin4	0.0133846	Eukaryota	Archaeplastida	Chlorophyta	Chlorophyceae	Chlamydomonadales	Chlamydomonadales_X	Chloromonas
ASV_140	Bin4	0.011082	Eukaryota	Archaeplastida	Chlorophyta	Chlorophyceae	Chlamydomonadales	Chlamydomonadales_X	Chloromonas
ASV_35	Bin4	0.00900164	Eukaryota	Archaeplastida	Chlorophyta	Chlorophyceae	Chlamydomonadales	Chlamydomonadales_X	Chloromonas
ASV_49	Bin4	0.00634047	Eukaryota	Archaeplastida	Chlorophyta	Chlorophyceae	Chlamydomonadales	Chlamydomonadales_X	Chloromonas
ASV_56	Bin4	0.00436865	Eukaryota	Archaeplastida	Chlorophyta	Chlorophyceae	Chlamydomonadales	Chlamydomonadales_X	Chloromonas
ASV_77	Bin4	0.00273342	Eukaryota	Archaeplastida	Chlorophyta	Chlorophyceae	Chlamydomonadales	Chlamydomonadales_X	Chloromonas
ASV_333	Bin4	0.00186209	Eukaryota	Archaeplastida	Chlorophyta	Chlorophyceae	Chlamydomonadales	Chlamydomonadales_X	Chloromonas
ASV_303	Bin4	0.00160505	Eukaryota	Archaeplastida	Chlorophyta	Chlorophyceae	Chlamydomonadales	Chlamydomonadales_X	Chloromonas
ASV_131	Bin4	0.00150402	Eukaryota	Archaeplastida	Chlorophyta	Chlorophyceae	Chlamydomonadales	Chlamydomonadales_X	Chloromonas
ASV_104	Bin4	0.00138947	Eukaryota	Archaeplastida	Chlorophyta	Chlorophyceae	Chlamydomonadales	Chlamydomonadales_X	Chloromonas
ASV_408	Bin4	0.00120312	Eukaryota	Archaeplastida	Chlorophyta	Chlorophyceae	Chlamydomonadales	Chlamydomonadales_X	Chloromonas
ASV_171	Bin4	0.000925978	Eukaryota	Archaeplastida	Chlorophyta	Chlorophyceae	Chlamydomonadales	Chlamydomonadales_X	Chloromonas
ASV_814	Bin4	0.000492304	Eukaryota	Archaeplastida	Chlorophyta	Chlorophyceae	Chlamydomonadales	Chlamydomonadales_X	Chloromonas
ASV_939	Bin4	0.000334279	Eukaryota	Archaeplastida	Chlorophyta	Chlorophyceae	Chlamydomonadales	Chlamydomonadales_X	Chloromonas
ASV_328	Bin4	0.000143273	Eukaryota	Archaeplastida	Chlorophyta	Chlorophyceae	Chlamydomonadales	Chlamydomonadales_X	Chloromonas
ASV_368	Bin4	0.000114078	Eukaryota	Archaeplastida	Chlorophyta	Chlorophyceae	Chlamydomonadales	Chlamydomonadales_X	Chloromonas
ASV_401	Bin4	0.000108622	Eukaryota	Archaeplastida	Chlorophyta	Chlorophyceae	Chlamydomonadales	Chlamydomonadales_X	Chloromonas
ASV_415	Bin4	0.00010785	Eukaryota	Archaeplastida	Chlorophyta	Chlorophyceae	Chlamydomonadales	Chlamydomonadales_X	Chloromonas
ASV_420	Bin4	9.24569e-05	Eukaryota	Archaeplastida	Chlorophyta	Chlorophyceae	Chlamydomonadales	Chlamydomonadales_X	Chloromonas
ASV_402	Bin4	9.08955e-05	Eukaryota	Archaeplastida	Chlorophyta	Chlorophyceae	Chlamydomonadales	Chlamydomonadales_X	Chloromonas
ASV_404	Bin4	9.06545e-05	Eukaryota	Archaeplastida	Chlorophyta	Chlorophyceae	Chlamydomonadales	Chlamydomonadales_X	Chloromonas
ASV_413	Bin4	8.68852e-05	Eukaryota	Archaeplastida	Chlorophyta	Chlorophyceae	Chlamydomonadales	Chlamydomonadales_X	Chloromonas
ASV_429	Bin4	7.57456e-05	Eukaryota	Archaeplastida	Chlorophyta	Chlorophyceae	Chlamydomonadales	Chlamydomonadales_X	Chloromonas
ASV_569	Bin4	4.24352e-05	Eukaryota	Archaeplastida	Chlorophyta	Chlorophyceae	Chlamydomonadales	Chlamydomonadales_X	Chloromonas
ASV_680	Bin4	2.78874e-05	Eukaryota	Archaeplastida	Chlorophyta	Chlorophyceae	Chlamydomonadales	Chlamydomonadales_X	Chloromonas
ASV_1007	Bin4	1.99304e-05	Eukaryota	Archaeplastida	Chlorophyta	Chlorophyceae	Chlamydomonadales	Chlamydomonadales_X	Chloromonas
ASV_12	Bin5	0.028397	Eukaryota	Archaeplastida	Chlorophyta	Chlorophyceae	Chlamydomonadales	Chlamydomonadales_X	NA	Group Chlorominima. See details in Supplementary Table X.
ASV_17	Bin5	0.0178607	Eukaryota	Archaeplastida	Chlorophyta	Chlorophyceae	Chlamydomonadales	Chlamydomonadales_X	NA	Group Chlorominima. See details in Supplementary Table X.
ASV_33	Bin5	0.0112391	Eukaryota	Archaeplastida	Chlorophyta	Chlorophyceae	Chlamydomonadales	Chlamydomonadales_X	Chlamydomonas	Group Microglena sp. See details in Supplementary Table X.
ASV_125	Bin5	0.0101818	Eukaryota	Archaeplastida	Chlorophyta	Chlorophyceae	Chlamydomonadales	Chlamydomonadales_X	Chloromonas
ASV_146	Bin5	0.0101754	Eukaryota	Archaeplastida	Chlorophyta	Chlorophyceae	Chlamydomonadales	Chlamydomonadales_X	Haematococcus
ASV_39	Bin5	0.00976956	Eukaryota	Archaeplastida	Chlorophyta	Chlorophyceae	Chlamydomonadales	Chlamydomonadales_X	NA
ASV_58	Bin5	0.00775053	Eukaryota	Archaeplastida	Chlorophyta	Chlorophyceae	Chlamydomonadales	Chlamydomonadales_X	Chloromonas
ASV_188	Bin5	0.00591048	Eukaryota	Archaeplastida	Chlorophyta	Chlorophyceae	Chlamydomonadales	Chlamydomonadales_X	NA
ASV_61	Bin5	0.00424361	Eukaryota	Archaeplastida	Chlorophyta	Chlorophyceae	Chlamydomonadales	Chlamydomonadales_X	Haematococcus
ASV_324	Bin5	0.00289908	Eukaryota	Archaeplastida	Chlorophyta	Chlorophyceae	Chlamydomonadales	Chlamydomonadales_X	Chloromonas
ASV_327	Bin5	0.00167298	Eukaryota	Archaeplastida	Chlorophyta	Chlorophyceae	Chlamydomonadales	Chlamydomonadales_X	Chlamydomonas
ASV_348	Bin5	0.00125413	Eukaryota	Archaeplastida	Chlorophyta	Chlorophyceae	Chlamydomonadales	Chlamydomonadales_X	Chloromonas
ASV_428	Bin5	0.00106473	Eukaryota	Archaeplastida	Chlorophyta	Chlorophyceae	Chlamydomonadales	Chlamydomonadales_X	Chloromonas
ASV_189	Bin5	0.000870141	Eukaryota	Archaeplastida	Chlorophyta	Chlorophyceae	Chlamydomonadales	Chlamydomonadales_X	Chloromonas
ASV_212	Bin5	0.000787016	Eukaryota	Archaeplastida	Chlorophyta	Chlorophyceae	Chlamydomonadales	Chlamydomonadales_X	Chloromonas
ASV_233	Bin5	0.000750482	Eukaryota	Archaeplastida	Chlorophyta	Chlorophyceae	Chlamydomonadales	Chlamydomonadales_X	Chloromonas
ASV_221	Bin5	0.000708252	Eukaryota	Archaeplastida	Chlorophyta	Chlorophyceae	Chlamydomonadales	Chlamydomonadales_X	Chloromonas
ASV_699	Bin5	0.00064393	Eukaryota	Archaeplastida	Chlorophyta	Chlorophyceae	Chlamydomonadales	Chlamydomonadales_X	Chloromonas
ASV_230	Bin5	0.000641748	Eukaryota	Archaeplastida	Chlorophyta	Chlorophyceae	Chlamydomonadales	Chlamydomonadales_X	Chloromonas
ASV_157	Bin5	0.000577758	Eukaryota	Archaeplastida	Streptophyta	Embryophyceae	Embryophyceae_X	Embryophyceae_XX	NA
ASV_214	Bin5	0.0005239	Eukaryota	Archaeplastida	Chlorophyta	Chlorophyceae	Chlamydomonadales	Chlamydomonadales_X	Chlamydomonas
ASV_215	Bin5	0.000512553	Eukaryota	Archaeplastida	Chlorophyta	Chlorophyceae	Chlamydomonadales	Chlamydomonadales_X	Chlamydomonas
ASV_258	Bin5	0.000487702	Eukaryota	Archaeplastida	Chlorophyta	Chlorophyceae	Chlamydomonadales	Chlamydomonadales_X	Chloromonas
ASV_273	Bin5	0.000427022	Eukaryota	Archaeplastida	Chlorophyta	Chlorophyceae	Chlamydomonadales	Chlamydomonadales_X	Chloromonas
ASV_285	Bin5	0.000421647	Eukaryota	Archaeplastida	Chlorophyta	Chlorophyceae	Chlamydomonadales	Chlamydomonadales_X	Chloromonas
ASV_870	Bin5	0.000394579	Eukaryota	Archaeplastida	Chlorophyta	Chlorophyceae	Chlamydomonadales	Chlamydomonadales_X	Chloromonas
ASV_118	Bin5	0.000246335	Eukaryota	Archaeplastida	Chlorophyta	Chlorophyceae	Chlamydomonadales	Chlamydomonadales_X	Chlorococcales
ASV_464	Bin5	0.000194382	Eukaryota	Archaeplastida	Chlorophyta	Chlorophyceae	Chlamydomonadales	Chlamydomonadales_X	Chloromonas
ASV_288	Bin5	0.000177227	Eukaryota	Archaeplastida	Streptophyta	Embryophyceae	Embryophyceae_X	Embryophyceae_XX	Ephedra
ASV_337	Bin5	0.000157182	Eukaryota	Archaeplastida	Chlorophyta	Chlorophyceae	Chlamydomonadales	Chlamydomonadales_X	Haematococcus
ASV_349	Bin5	0.000142877	Eukaryota	Archaeplastida	Chlorophyta	Chlorophyceae	Chlamydomonadales	Chlamydomonadales_X	Haematococcus
ASV_298	Bin5	0.000125844	Eukaryota	Archaeplastida	Streptophyta	Embryophyceae	Embryophyceae_X	Embryophyceae_XX	Brachypodium
ASV_571	Bin5	8.51506e-05	Eukaryota	Archaeplastida	Chlorophyta	Chlorophyceae	Chlamydomonadales	Chlamydomonadales_X	Chloromonas
ASV_457	Bin5	6.78315e-05	Eukaryota	Archaeplastida	Streptophyta	Embryophyceae	Embryophyceae_X	Embryophyceae_XX	NA
ASV_710	Bin5	3.75094e-05	Eukaryota	Archaeplastida	Chlorophyta	Chlorophyceae	Chlamydomonadales	Chlamydomonadales_X	Chlorococcales
ASV_561	Bin5	3.52447e-05	Eukaryota	Archaeplastida	Streptophyta	Embryophyceae	Embryophyceae_X	Embryophyceae_XX	Pinus
ASV_630	Bin5	3.41375e-05	Eukaryota	Archaeplastida	Streptophyta	Embryophyceae	Embryophyceae_X	Embryophyceae_XX	NA
ASV_633	Bin5	3.21624e-05	Eukaryota	Archaeplastida	Streptophyta	Embryophyceae	Embryophyceae_X	Embryophyceae_XX	NA
ASV_816	Bin5	2.81504e-05	Eukaryota	Archaeplastida	Chlorophyta	Chlorophyceae	Chlamydomonadales	Chlamydomonadales_X	Chlamydomonas
ASV_1061	Bin5	1.80517e-05	Eukaryota	Archaeplastida	Chlorophyta	Chlorophyceae	Chlamydomonadales	Chlamydomonadales_X	NA
ASV_1321	Bin5	1.33189e-05	Eukaryota	Archaeplastida	Streptophyta	Embryophyceae	Embryophyceae_X	Embryophyceae_XX	Musa
ASV_1736	Bin5	8.66861e-06	Eukaryota	Archaeplastida	Chlorophyta	Chlorophyceae	Chlamydomonadales	Chlamydomonadales_X	Chloromonas
ASV_1611	Bin5	5.10835e-06	Eukaryota	Archaeplastida	Streptophyta	Zygnemophyceae	Zygnemophyceae_X	Zygnematales	Zygnematales_X
ASV_1932	Bin5	4.29536e-06	Eukaryota	Archaeplastida	Chlorophyta	Chlorophyceae	Chlamydomonadales	Chlamydomonadales_X	Chlamydomonas
ASV_2003	Bin5	3.81017e-06	Eukaryota	Archaeplastida	Chlorophyta	Chlorophyceae	Chlamydomonadales	Chlamydomonadales_X	Chlamydomonas
ASV_71	Bin6	0.00305967	Eukaryota	Archaeplastida	Chlorophyta	Ulvophyceae	Ulotrichales	Ulotrichales_X	NA	Ulothrix zonata	625	625	1	2e-174	0.9942	MF034653.1
ASV_60	Bin6	0.00292039	Eukaryota	Archaeplastida	Chlorophyta	Ulvophyceae	Ulotrichales	Ulotrichales_X	NA	Ulothrix zonata	630	630	1	4e-176	0.9971	MF034653.1
ASV_59	Bin6	0.00264186	Eukaryota	Archaeplastida	Chlorophyta	Ulvophyceae	Ulvales-relatives	Ulvales-relatives_X	NA	Pseudendoclonium sp. US5030	628	628	1	2e-175	1	OL342952.1
ASV_431	Bin6	0.000935707	Eukaryota	Archaeplastida	Chlorophyta	Ulvophyceae	Ulotrichales	Ulotrichales_X	NA
ASV_99	Bin6	0.000823309	Eukaryota	Archaeplastida	Chlorophyta	Ulvophyceae	Ulotrichales	Ulotrichales_X	NA
ASV_138	Bin6	0.000680509	Eukaryota	Archaeplastida	Chlorophyta	Ulvophyceae	Ulotrichales	Ulotrichales_X	NA
ASV_137	Bin6	0.000427142	Eukaryota	Archaeplastida	Chlorophyta	Ulvophyceae	Ulvales-relatives	Ulvales-relatives_X	Dilabifilum
ASV_112	Bin6	0.000199227	Eukaryota	Archaeplastida	Chlorophyta	Ulvophyceae	Ulvales-relatives	Ulvales-relatives_X	Dilabifilum
ASV_172	Bin6	0.000117083	Eukaryota	Archaeplastida	Chlorophyta	Ulvophyceae	Ulvales-relatives	Ulvales-relatives_X	Dilabifilum
ASV_1691	Bin6	6.88914e-05	Eukaryota	Archaeplastida	Chlorophyta	Ulvophyceae	Ulvales-relatives	Ulvales-relatives_X	NA
ASV_675	Bin6	3.71351e-05	Eukaryota	Archaeplastida	Chlorophyta	Ulvophyceae	Ulotrichales	Ulotrichales_X	NA
ASV_878	Bin6	2.96586e-05	Eukaryota	Archaeplastida	Chlorophyta	Ulvophyceae	NA	NA	NA
ASV_679	Bin6	2.56e-05	Eukaryota	Archaeplastida	Chlorophyta	Ulvophyceae	Ulotrichales	Ulotrichales_X	NA
ASV_740	Bin6	2.40852e-05	Eukaryota	Archaeplastida	Chlorophyta	Ulvophyceae	NA	NA	NA
ASV_962	Bin6	1.69773e-05	Eukaryota	Archaeplastida	Chlorophyta	Ulvophyceae	Ulvales-relatives	Ulvales-relatives_X	Dilabifilum
ASV_795	Bin6	8.21505e-06	Eukaryota	Archaeplastida	Chlorophyta	Ulvophyceae	Ulvales-relatives	Ulvales-relatives_X	Dilabifilum
ASV_1670	Bin6	5.19314e-06	Eukaryota	Archaeplastida	Chlorophyta	Ulvophyceae	NA	NA	NA
ASV_2054	Bin6	3.49687e-06	Eukaryota	Archaeplastida	Chlorophyta	Ulvophyceae	NA	NA	NA
ASV_1	Bin7	0.0436738	Eukaryota	Archaeplastida	Chlorophyta	Trebouxiophyceae	Prasiolales	Prasiolales_X	NA	Group Prasiolales A. See details in Supplementary Table X.
ASV_6	Bin7	0.0242518	Eukaryota	Archaeplastida	Chlorophyta	Trebouxiophyceae	Prasiolales	Prasiolales_X	NA	Group Prasiolales A. See details in Supplementary Table X.
ASV_81	Bin7	0.00421128	Eukaryota	Archaeplastida	Chlorophyta	Trebouxiophyceae	Prasiolales	Prasiolales_X	NA	Group Prasiolales B. See details in Supplementary Table X.
ASV_405	Bin7	0.00272283	Eukaryota	Archaeplastida	Chlorophyta	Trebouxiophyceae	Prasiolales	Prasiolales_X	NA
ASV_43	Bin7	0.00180701	Eukaryota	Archaeplastida	Chlorophyta	Trebouxiophyceae	Prasiolales	Prasiolales_X	Rosenvingiella
ASV_195	Bin7	0.00143002	Eukaryota	Archaeplastida	Chlorophyta	Trebouxiophyceae	Prasiolales	Prasiolales_X	NA
ASV_250	Bin7	0.00107338	Eukaryota	Archaeplastida	Chlorophyta	Trebouxiophyceae	Prasiolales	Prasiolales_X	NA
ASV_72	Bin7	0.000851838	Eukaryota	Archaeplastida	Chlorophyta	Trebouxiophyceae	Prasiolales	Prasiolales_X	Rosenvingiella
ASV_753	Bin7	0.00038077	Eukaryota	Archaeplastida	Chlorophyta	Trebouxiophyceae	Prasiolales	Prasiolales_X	NA
ASV_344	Bin7	9.60709e-05	Eukaryota	Archaeplastida	Chlorophyta	Trebouxiophyceae	Microthamniales	Microthamniales_X	Microthamniales_XX
ASV_417	Bin7	8.88696e-05	Eukaryota	Archaeplastida	Chlorophyta	Trebouxiophyceae	Prasiolales	Prasiolales_X	NA
ASV_117	Bin7	8.76522e-05	Eukaryota	Archaeplastida	Chlorophyta	Trebouxiophyceae	Prasiolales	Prasiolales_X	NA
ASV_156	Bin7	8.52766e-05	Eukaryota	Archaeplastida	Chlorophyta	Trebouxiophyceae	Prasiolales	Prasiolales_X	NA
ASV_240	Bin7	7.61418e-05	Eukaryota	Archaeplastida	Chlorophyta	Trebouxiophyceae	Prasiolales	Prasiolales_X	NA
ASV_293	Bin7	4.70284e-05	Eukaryota	Archaeplastida	Chlorophyta	Trebouxiophyceae	Prasiolales	Prasiolales_X	NA
ASV_314	Bin7	4.42531e-05	Eukaryota	Archaeplastida	Chlorophyta	Trebouxiophyceae	Prasiolales	Prasiolales_X	NA
ASV_392	Bin7	4.04189e-05	Eukaryota	Archaeplastida	Chlorophyta	Trebouxiophyceae	Microthamniales	Microthamniales_X	Microthamniales_XX
ASV_441	Bin7	2.67878e-05	Eukaryota	Archaeplastida	Chlorophyta	Trebouxiophyceae	Prasiolales	Prasiolales_X	NA
ASV_985	Bin7	1.19316e-05	Eukaryota	Archaeplastida	Chlorophyta	Trebouxiophyceae	Prasiolales	Prasiolales_X	NA
ASV_1109	Bin7	8.69873e-06	Eukaryota	Archaeplastida	Chlorophyta	Trebouxiophyceae	Microthamniales	Microthamniales_X	Trebouxia
ASV_1692	Bin7	6.53145e-06	Eukaryota	Archaeplastida	Chlorophyta	Trebouxiophyceae	Prasiolales	Prasiolales_X	NA
ASV_1737	Bin7	6.48792e-06	Eukaryota	Archaeplastida	Chlorophyta	Trebouxiophyceae	NA	NA	NA
ASV_1689	Bin7	5.28199e-06	Eukaryota	Archaeplastida	Chlorophyta	Trebouxiophyceae	Prasiolales	Prasiolales_X	NA
ASV_1796	Bin7	3.89011e-06	Eukaryota	Archaeplastida	Chlorophyta	Trebouxiophyceae	Prasiolales	Prasiolales_X	NA
ASV_2002	Bin7	3.31683e-06	Eukaryota	Archaeplastida	Chlorophyta	Trebouxiophyceae	Microthamniales	Microthamniales_X	Trebouxia
ASV_2125	Bin7	3.00225e-06	Eukaryota	Archaeplastida	Chlorophyta	Trebouxiophyceae	Microthamniales	Microthamniales_X	NA
ASV_1577	Bin7	2.35335e-06	Eukaryota	Archaeplastida	Chlorophyta	Trebouxiophyceae	Prasiolales	Prasiolales_X	NA
ASV_1986	Bin7	1.80274e-06	Eukaryota	Archaeplastida	Chlorophyta	Trebouxiophyceae	Prasiolales	Prasiolales_X	NA
ASV_11	Bin8	0.0392022	Eukaryota	Archaeplastida	Chlorophyta	Chlorophyceae	Chlamydomonadales	Chlamydomonadales_X	NA	Group Uncultured Chlamydomonadales. See details in Supplementary Table X.
ASV_14	Bin8	0.0225077	Eukaryota	Archaeplastida	Chlorophyta	Chlorophyceae	Chlamydomonadales	Chlamydomonadales_X	NA	Group Uncultured Chlamydomonadales. See details in Supplementary Table X.
ASV_16	Bin8	0.0152254	Eukaryota	Archaeplastida	Chlorophyta	Chlorophyceae	Chlamydomonadales	Chlamydomonadales_X	Chlamydomonas	Group Chlamydomonas A. See details in Supplementary Table X.
ASV_21	Bin8	0.014304	Eukaryota	Archaeplastida	Chlorophyta	Chlorophyceae	Chlamydomonadales	Chlamydomonadales_X	Chlamydomonas
ASV_22	Bin8	0.00998194	Eukaryota	Archaeplastida	Chlorophyta	Chlorophyceae	Chlamydomonadales	Chlamydomonadales_X	Chlamydomonas
ASV_25	Bin8	0.00876856	Eukaryota	Archaeplastida	Chlorophyta	Chlorophyceae	Chlamydomonadales	Chlamydomonadales_X	Chlamydomonas
ASV_455	Bin8	8.8553e-05	Eukaryota	Archaeplastida	Chlorophyta	Chlorophyceae	Chlamydomonadales	Chlamydomonadales_X	Chlamydomonas
ASV_473	Bin8	8.54403e-05	Eukaryota	Archaeplastida	Chlorophyta	Chlorophyceae	Chlamydomonadales	Chlamydomonadales_X	Chlamydomonas
ASV_570	Bin8	6.08731e-05	Eukaryota	Archaeplastida	Chlorophyta	Chlorophyceae	Chlamydomonadales	Chlamydomonadales_X	NA
ASV_642	Bin8	4.29739e-05	Eukaryota	Archaeplastida	Chlorophyta	Chlorophyceae	Chlamydomonadales	Chlamydomonadales_X	NA
ASV_562	Bin8	2.82844e-05	Eukaryota	Archaeplastida	Chlorophyta	Chlorophyceae	Chlamydomonadales	Chlamydomonadales_X	NA
ASV_588	Bin8	2.7221e-05	Eukaryota	Archaeplastida	Chlorophyta	Chlorophyceae	Chlamydomonadales	Chlamydomonadales_X	NA
ASV_689	Bin8	2.69362e-05	Eukaryota	Archaeplastida	Chlorophyta	Chlorophyceae	Chlamydomonadales	Chlamydomonadales_X	NA
ASV_926	Bin8	2.3454e-05	Eukaryota	Archaeplastida	Chlorophyta	Chlorophyceae	Chlamydomonadales	Chlamydomonadales_X	NA
ASV_942	Bin8	1.97217e-05	Eukaryota	Archaeplastida	Chlorophyta	Chlorophyceae	Chlamydomonadales	Chlamydomonadales_X	NA
ASV_808	Bin8	1.63761e-05	Eukaryota	Archaeplastida	Chlorophyta	Chlorophyceae	Chlamydomonadales	Chlamydomonadales_X	NA
ASV_1031	Bin8	9.01812e-06	Eukaryota	Archaeplastida	Chlorophyta	Trebouxiophyceae	Watanabea-Clade	Watanabea-Clade_X	Chloroidium
ASV_1515	Bin8	4.23364e-06	Eukaryota	Archaeplastida	Chlorophyta	Trebouxiophyceae	Watanabea-Clade	Watanabea-Clade_X	Chloroidium
ASV_2144	Bin8	2.73333e-06	Eukaryota	Archaeplastida	Chlorophyta	Chlorophyceae	Chlamydomonadales	Chlamydomonadales_X	Chlamydomonas
ASV_2145	Bin8	2.73333e-06	Eukaryota	Archaeplastida	Chlorophyta	Chlorophyceae	Chlamydomonadales	Chlamydomonadales_X	Chlamydomonas
ASV_41	Bin9	0.0165509	Eukaryota	Opisthokonta	Fungi	Ascomycota	Pezizomycotina	Dothideomycetes	Davidiella	Cladosporium cladosporioides	634	634	1	3e-177	0.9971	HM231103.1
ASV_65	Bin9	0.00308222	Eukaryota	Opisthokonta	Fungi	Ascomycota	Pezizomycotina	Dothideomycetes	NA	Cladosporium perangustum	638	638	1	3e-178	1	MT427737.1
ASV_106	Bin9	0.00109684	Eukaryota	Opisthokonta	Fungi	Ascomycota	Pezizomycotina	Dothideomycetes	NA	Sonderhenia eucalypticola	627	627	1	6e-175	0.9942	GU214593.1
ASV_105	Bin9	0.00108916	Eukaryota	Opisthokonta	Fungi	Ascomycota	Pezizomycotina	Dothideomycetes	NA
ASV_113	Bin9	0.000982509	Eukaryota	Opisthokonta	Fungi	Ascomycota	Pezizomycotina	Dothideomycetes	Teratosphaeriaceae
ASV_119	Bin9	0.000981888	Eukaryota	Opisthokonta	Fungi	Ascomycota	Pezizomycotina	Dothideomycetes	NA
ASV_196	Bin9	0.000387335	Eukaryota	Opisthokonta	Fungi	Ascomycota	Pezizomycotina	Dothideomycetes	NA
ASV_204	Bin9	0.000372155	Eukaryota	Opisthokonta	Fungi	Ascomycota	Pezizomycotina	Dothideomycetes	NA
ASV_211	Bin9	0.000367612	Eukaryota	Opisthokonta	Fungi	Ascomycota	Pezizomycotina	Dothideomycetes	NA
ASV_222	Bin9	0.000303714	Eukaryota	Opisthokonta	Fungi	Ascomycota	Pezizomycotina	Dothideomycetes	NA
ASV_244	Bin9	0.000265823	Eukaryota	Opisthokonta	Fungi	Ascomycota	Pezizomycotina	NA	NA
ASV_251	Bin9	0.00023445	Eukaryota	Opisthokonta	Fungi	Ascomycota	Pezizomycotina	Dothideomycetes	NA
ASV_264	Bin9	0.000217152	Eukaryota	Opisthokonta	Fungi	Ascomycota	Pezizomycotina	NA	NA
ASV_150	Bin9	0.000145817	Eukaryota	Opisthokonta	Fungi	Ascomycota	Pezizomycotina	NA	NA
ASV_329	Bin9	0.000133399	Eukaryota	Opisthokonta	Fungi	Ascomycota	Pezizomycotina	Dothideomycetes	Teratosphaeriaceae
ASV_338	Bin9	0.000130566	Eukaryota	Opisthokonta	Fungi	Ascomycota	Pezizomycotina	Dothideomycetes	NA
ASV_128	Bin9	0.000128306	Eukaryota	Opisthokonta	Fungi	Ascomycota	Pezizomycotina	NA	NA
ASV_372	Bin9	0.000108688	Eukaryota	Opisthokonta	Fungi	Ascomycota	Pezizomycotina	Dothideomycetes	NA
ASV_373	Bin9	0.000101911	Eukaryota	Opisthokonta	Fungi	Ascomycota	Pezizomycotina	NA	NA
ASV_395	Bin9	9.66326e-05	Eukaryota	Opisthokonta	Fungi	Ascomycota	Pezizomycotina	Dothideomycetes	NA
ASV_1002	Bin9	9.37149e-05	Eukaryota	Opisthokonta	Fungi	Ascomycota	Pezizomycotina	Dothideomycetes	NA
ASV_397	Bin9	9.25274e-05	Eukaryota	Opisthokonta	Fungi	Ascomycota	Pezizomycotina	Eurotiomycetes	Knufia
ASV_479	Bin9	6.69779e-05	Eukaryota	Opisthokonta	Fungi	Ascomycota	Pezizomycotina	Sordariomycetes	NA
ASV_488	Bin9	5.94126e-05	Eukaryota	Opisthokonta	Fungi	Ascomycota	Pezizomycotina	Dothideomycetes	NA
ASV_450	Bin9	5.54033e-05	Eukaryota	Opisthokonta	Fungi	Ascomycota	Pezizomycotina	Sordariomycetes	NA
ASV_550	Bin9	5.00674e-05	Eukaryota	Opisthokonta	Fungi	Ascomycota	Pezizomycotina	Dothideomycetes	NA
ASV_531	Bin9	4.7824e-05	Eukaryota	Opisthokonta	Fungi	Ascomycota	Pezizomycotina	Sordariomycetes	Coniochaeta
ASV_547	Bin9	3.81692e-05	Eukaryota	Opisthokonta	Fungi	Ascomycota	Pezizomycotina	Dothideomycetes	NA
ASV_590	Bin9	3.45604e-05	Eukaryota	Opisthokonta	Fungi	Ascomycota	Pezizomycotina	Eurotiomycetes	Knufia
ASV_769	Bin9	2.58257e-05	Eukaryota	Opisthokonta	Fungi	Ascomycota	Pezizomycotina	Dothideomycetes	Capnodiales
ASV_746	Bin9	2.52228e-05	Eukaryota	Opisthokonta	Fungi	Ascomycota	Pezizomycotina	Eurotiomycetes	NA
ASV_1030	Bin9	2.00467e-05	Eukaryota	Opisthokonta	Fungi	Ascomycota	Pezizomycotina	Sordariomycetes	Sordaria
ASV_981	Bin9	1.50758e-05	Eukaryota	Opisthokonta	Fungi	Ascomycota	Pezizomycotina	Dothideomycetes	NA
ASV_800	Bin9	8.02113e-06	Eukaryota	Opisthokonta	Fungi	Ascomycota	Pezizomycotina	Dothideomycetes	NA
ASV_1389	Bin9	7.34611e-06	Eukaryota	Opisthokonta	Fungi	Ascomycota	Pezizomycotina	Dothideomycetes	NA
ASV_1586	Bin9	4.79976e-06	Eukaryota	Opisthokonta	Fungi	Ascomycota	Pezizomycotina	NA	NA
ASV_1856	Bin9	3.30969e-06	Eukaryota	Opisthokonta	Fungi	Ascomycota	Pezizomycotina	NA	NA
ASV_143	Bin10	0.000656377	Eukaryota	Opisthokonta	Fungi	Ascomycota	Pezizomycotina	NA	NA	uncultured fungus	640	640	1	7e-179	1	JF719100.1
ASV_235	Bin10	0.000263249	Eukaryota	Opisthokonta	Fungi	Ascomycota	Pezizomycotina	NA	NA	uncultured fungus	634	634	1	3e-177	0.9971	JF719100.1
ASV_247	Bin10	0.000249559	Eukaryota	Opisthokonta	Fungi	Ascomycota	Pezizomycotina	NA	NA	uncultured fungus	638	638	1	3e-178	1	FJ747441.1
ASV_248	Bin10	0.000238454	Eukaryota	Opisthokonta	Fungi	Ascomycota	Pezizomycotina	NA	NA
ASV_255	Bin10	0.000235528	Eukaryota	Opisthokonta	Fungi	Ascomycota	Pezizomycotina	Dothideomycetes	NA
ASV_275	Bin10	0.000198685	Eukaryota	Opisthokonta	Fungi	Ascomycota	Pezizomycotina	NA	NA
ASV_292	Bin10	0.00016624	Eukaryota	Opisthokonta	Fungi	Ascomycota	Pezizomycotina	NA	NA
ASV_339	Bin10	0.000133246	Eukaryota	Opisthokonta	Fungi	Ascomycota	Pezizomycotina	NA	NA
ASV_364	Bin10	0.000101702	Eukaryota	Opisthokonta	Fungi	Ascomycota	Pezizomycotina	NA	NA
ASV_390	Bin10	9.72127e-05	Eukaryota	Opisthokonta	Fungi	Ascomycota	Pezizomycotina	Dothideomycetes	NA
ASV_407	Bin10	8.5518e-05	Eukaryota	Opisthokonta	Fungi	Ascomycota	Pezizomycotina	NA	NA
ASV_427	Bin10	7.56316e-05	Eukaryota	Opisthokonta	Fungi	Ascomycota	Pezizomycotina	NA	NA
ASV_499	Bin10	6.40256e-05	Eukaryota	Opisthokonta	Fungi	Ascomycota	Pezizomycotina	NA	NA
ASV_492	Bin10	6.21461e-05	Eukaryota	Opisthokonta	Fungi	Ascomycota	Pezizomycotina	NA	NA
ASV_589	Bin10	3.86312e-05	Eukaryota	Opisthokonta	Fungi	Ascomycota	Pezizomycotina	Dothideomycetes	NA
ASV_604	Bin10	3.81762e-05	Eukaryota	Opisthokonta	Fungi	Ascomycota	Pezizomycotina	Dothideomycetes	NA
ASV_627	Bin10	3.60569e-05	Eukaryota	Opisthokonta	Fungi	Ascomycota	Pezizomycotina	NA	NA
ASV_671	Bin10	2.7123e-05	Eukaryota	Opisthokonta	Fungi	Ascomycota	Pezizomycotina	Dothideomycetes	NA
ASV_979	Bin10	9.69156e-06	Eukaryota	Opisthokonta	Fungi	Ascomycota	Pezizomycotina	NA	NA
ASV_1442	Bin10	1.30699e-06	Eukaryota	Opisthokonta	Fungi	Ascomycota	Pezizomycotina	NA	NA
ASV_84	Bin11	0.00178446	Eukaryota	Opisthokonta	Fungi	Ascomycota	Pezizomycotina	Dothideomycetes	NA	Alternaria alternata	636	636	1	9e-178	1	OQ692439.1
ASV_110	Bin11	0.00109762	Eukaryota	Opisthokonta	Fungi	Ascomycota	Pezizomycotina	Dothideomycetes	NA	Phoma sp.	638	638	1	3e-178	1	MT649585.1
ASV_151	Bin11	0.000627601	Eukaryota	Opisthokonta	Fungi	Ascomycota	Pezizomycotina	Dothideomycetes	Paraconiothyrium	Montagnula chromolaenicola	636	636	1	9e-178	1	NG_070157
ASV_158	Bin11	0.000577022	Eukaryota	Opisthokonta	Fungi	Ascomycota	Pezizomycotina	Dothideomycetes	NA
ASV_218	Bin11	0.000312423	Eukaryota	Opisthokonta	Fungi	Ascomycota	Pezizomycotina	Dothideomycetes	NA
ASV_226	Bin11	0.000308949	Eukaryota	Opisthokonta	Fungi	Ascomycota	Pezizomycotina	Dothideomycetes	Cochliobolus
ASV_190	Bin11	0.000273707	Eukaryota	Opisthokonta	Fungi	Ascomycota	Pezizomycotina	Dothideomycetes	NA
ASV_241	Bin11	0.000251695	Eukaryota	Opisthokonta	Fungi	Ascomycota	Pezizomycotina	Dothideomycetes	Paraconiothyrium
ASV_254	Bin11	0.000223612	Eukaryota	Opisthokonta	Fungi	Ascomycota	Pezizomycotina	Dothideomycetes	NA
ASV_260	Bin11	0.000221072	Eukaryota	Opisthokonta	Fungi	Ascomycota	Pezizomycotina	Dothideomycetes	NA
ASV_302	Bin11	0.000152833	Eukaryota	Opisthokonta	Fungi	Ascomycota	Pezizomycotina	Dothideomycetes	NA
ASV_378	Bin11	0.000112818	Eukaryota	Opisthokonta	Fungi	Ascomycota	Pezizomycotina	Dothideomycetes	NA
ASV_356	Bin11	0.000107467	Eukaryota	Opisthokonta	Fungi	Ascomycota	Pezizomycotina	Dothideomycetes	NA
ASV_442	Bin11	7.3912e-05	Eukaryota	Opisthokonta	Fungi	Ascomycota	Pezizomycotina	Dothideomycetes	NA
ASV_480	Bin11	6.70464e-05	Eukaryota	Opisthokonta	Fungi	Ascomycota	Pezizomycotina	Dothideomycetes	NA
ASV_536	Bin11	5.63965e-05	Eukaryota	Opisthokonta	Fungi	Ascomycota	Pezizomycotina	Dothideomycetes	NA
ASV_530	Bin11	4.88247e-05	Eukaryota	Opisthokonta	Fungi	Ascomycota	Pezizomycotina	Dothideomycetes	NA
ASV_503	Bin11	4.55826e-05	Eukaryota	Opisthokonta	Fungi	Ascomycota	Pezizomycotina	Dothideomycetes	NA
ASV_636	Bin11	3.93938e-05	Eukaryota	Opisthokonta	Fungi	Ascomycota	Pezizomycotina	Dothideomycetes	NA
ASV_606	Bin11	3.86156e-05	Eukaryota	Opisthokonta	Fungi	Ascomycota	Pezizomycotina	Dothideomycetes	NA
ASV_554	Bin11	3.80942e-05	Eukaryota	Opisthokonta	Fungi	Ascomycota	Pezizomycotina	Dothideomycetes	NA
ASV_575	Bin11	2.90637e-05	Eukaryota	Opisthokonta	Fungi	Ascomycota	Pezizomycotina	Dothideomycetes	NA
ASV_841	Bin11	1.97961e-05	Eukaryota	Opisthokonta	Fungi	Ascomycota	Pezizomycotina	Dothideomycetes	Comoclathris
ASV_787	Bin11	1.9208e-05	Eukaryota	Opisthokonta	Fungi	Ascomycota	Pezizomycotina	Dothideomycetes	NA
ASV_911	Bin11	1.7212e-05	Eukaryota	Opisthokonta	Fungi	Ascomycota	Pezizomycotina	Dothideomycetes	NA
ASV_1017	Bin11	1.4208e-05	Eukaryota	Opisthokonta	Fungi	Ascomycota	Pezizomycotina	Dothideomycetes	NA
ASV_1027	Bin11	1.39463e-05	Eukaryota	Opisthokonta	Fungi	Ascomycota	Pezizomycotina	Dothideomycetes	NA
ASV_1270	Bin11	9.01214e-06	Eukaryota	Opisthokonta	Fungi	Ascomycota	Pezizomycotina	Dothideomycetes	NA
ASV_1215	Bin11	7.53628e-06	Eukaryota	Opisthokonta	Fungi	Ascomycota	Pezizomycotina	Dothideomycetes	NA
ASV_1415	Bin11	5.32508e-06	Eukaryota	Opisthokonta	Fungi	Ascomycota	Pezizomycotina	Dothideomycetes	NA
ASV_1941	Bin11	2.687e-06	Eukaryota	Opisthokonta	Fungi	Ascomycota	Pezizomycotina	Dothideomycetes	NA
ASV_30	Bin12	0.0114758	Eukaryota	Opisthokonta	Fungi	Basidiomycota	Pucciniomycotina	NA	NA	Camptobasidiaceae sp.	636	636	1	9e-178	0.9971	ON007457.1
ASV_282	Bin12	0.00306122	Eukaryota	Opisthokonta	Fungi	Basidiomycota	Pucciniomycotina	Microbotryomycetes	Glaciozyma	Curvibasidium sp.	641	641	0.99	2e-179	1	KY306722.1
ASV_351	Bin12	0.00181899	Eukaryota	Opisthokonta	Fungi	Basidiomycota	Pucciniomycotina	Microbotryomycetes	Glaciozyma	Curvibasidium sp.	636	636	0.99	9e-178	0.9971	KY306722.1
ASV_48	Bin12	0.00157702	Eukaryota	Opisthokonta	Fungi	Basidiomycota	Pucciniomycotina	Microbotryomycetes	Glaciozyma
ASV_79	Bin12	0.00110607	Eukaryota	Opisthokonta	Fungi	Basidiomycota	Pucciniomycotina	Microbotryomycetes	Glaciozyma
ASV_108	Bin12	0.00103691	Eukaryota	Opisthokonta	Fungi	Ascomycota	Pezizomycotina	Leotiomycetes	NA
ASV_154	Bin12	0.000731052	Eukaryota	Opisthokonta	Fungi	Basidiomycota	Pucciniomycotina	Microbotryomycetes	Kriegeria
ASV_203	Bin12	0.000597807	Eukaryota	Opisthokonta	Fungi	Basidiomycota	Pucciniomycotina	Microbotryomycetes	Kriegeria
ASV_191	Bin12	0.000546087	Eukaryota	Opisthokonta	Fungi	Basidiomycota	Pucciniomycotina	Microbotryomycetes	Kriegeria
ASV_202	Bin12	0.000318763	Eukaryota	Opisthokonta	Fungi	Ascomycota	Pezizomycotina	Leotiomycetes	NA
ASV_242	Bin12	0.000267035	Eukaryota	Opisthokonta	Fungi	Basidiomycota	Ustilaginomycotina	Ustilaginomycetes	Ustilago
ASV_210	Bin12	0.000177291	Eukaryota	Opisthokonta	Fungi	Ascomycota	Pezizomycotina	NA	NA
ASV_815	Bin12	0.000142854	Eukaryota	Opisthokonta	Fungi	Basidiomycota	Pucciniomycotina	Microbotryomycetes	Kriegeria
ASV_403	Bin12	0.000126285	Eukaryota	Opisthokonta	Fungi	Basidiomycota	Pucciniomycotina	Microbotryomycetes	Kriegeria
ASV_497	Bin12	0.000122925	Eukaryota	Opisthokonta	Fungi	Basidiomycota	Pucciniomycotina	NA	NA
ASV_437	Bin12	0.000104491	Eukaryota	Opisthokonta	Fungi	Basidiomycota	Pucciniomycotina	Microbotryomycetes	Kriegeria
ASV_304	Bin12	8.885e-05	Eukaryota	Opisthokonta	Fungi	Ascomycota	Pezizomycotina	Lecanoromycetes	NA
ASV_262	Bin12	5.9745e-05	Eukaryota	Opisthokonta	Fungi	Ascomycota	Pezizomycotina	NA	NA
ASV_507	Bin12	5.68544e-05	Eukaryota	Opisthokonta	Fungi	Basidiomycota	Agaricomycotina	Agaricomycetes	NA
ASV_799	Bin12	5.68175e-05	Eukaryota	Opisthokonta	Fungi	Basidiomycota	Agaricomycotina	Agaricomycetes	NA
ASV_513	Bin12	5.3017e-05	Eukaryota	Opisthokonta	Fungi	Basidiomycota	Ustilaginomycotina	Ustilaginomycetes	NA
ASV_357	Bin12	4.97216e-05	Eukaryota	Opisthokonta	Fungi	Ascomycota	Pezizomycotina	Lecanoromycetes	NA
ASV_647	Bin12	4.74576e-05	Eukaryota	Opisthokonta	Fungi	Basidiomycota	Pucciniomycotina	Microbotryomycetes	Kriegeria
ASV_681	Bin12	3.37514e-05	Eukaryota	Opisthokonta	Fungi	Basidiomycota	Agaricomycotina	NA	NA
ASV_825	Bin12	2.60998e-05	Eukaryota	Opisthokonta	Fungi	Basidiomycota	Pucciniomycotina	Microbotryomycetes	Kriegeria
ASV_1163	Bin12	1.98881e-05	Eukaryota	Opisthokonta	Fungi	Basidiomycota	Pucciniomycotina	Cystobasidiomycetes	Rhodotorula
ASV_859	Bin12	1.94359e-05	Eukaryota	Opisthokonta	Fungi	Basidiomycota	Pucciniomycotina	Cystobasidiomycetes	NA
ASV_82	Bin12	1.44526e-05	Eukaryota	Opisthokonta	Fungi	Ascomycota	Pezizomycotina	NA	NA
ASV_672	Bin12	1.41253e-05	Eukaryota	Opisthokonta	Fungi	Basidiomycota	Ustilaginomycotina	Exobasidiomycetes	Malassezia
ASV_1217	Bin12	7.96251e-06	Eukaryota	Opisthokonta	Fungi	Basidiomycota	Pucciniomycotina	NA	NA
ASV_1272	Bin12	7.48824e-06	Eukaryota	Opisthokonta	Fungi	Basidiomycota	Pucciniomycotina	NA	NA
ASV_2052	Bin12	4.7655e-06	Eukaryota	Opisthokonta	Fungi	Ascomycota	Pezizomycotina	Lecanoromycetes	NA
ASV_7	Bin13	0.0590319	Eukaryota	Opisthokonta	Fungi	Chytridiomycota	Chytridiomycotina	Chytridiomycetes	Rhyzophidiales_X	uncultured eukaryote	586	586	1	1e-162	0.9713	KX771763.1
ASV_13	Bin13	0.0325406	Eukaryota	Opisthokonta	Fungi	Chytridiomycota	Chytridiomycotina	Chytridiomycetes	Rhyzophidiales_X	uncultured eukaryote	580	580	1	4e-161	0.9684	KX771763.1
ASV_100	Bin13	0.017868	Eukaryota	Opisthokonta	Fungi	Chytridiomycota	Chytridiomycotina	Chytridiomycetes	Rhyzophidiales_X	uncultured Chytridiomycota	616	616	1	1e-171	0.9857	GQ995414.1
ASV_36	Bin13	0.00902241	Eukaryota	Opisthokonta	Fungi	Chytridiomycota	Chytridiomycotina	Chytridiomycetes	Rhyzophidiales_X
ASV_168	Bin13	0.0077534	Eukaryota	Opisthokonta	Fungi	Chytridiomycota	Chytridiomycotina	Chytridiomycetes	Rhyzophidiales_X
ASV_51	Bin13	0.00531961	Eukaryota	Opisthokonta	Fungi	Chytridiomycota	Chytridiomycotina	Chytridiomycetes	Rhyzophidiales_X
ASV_50	Bin13	0.00522953	Eukaryota	Opisthokonta	Fungi	Chytridiomycota	Chytridiomycotina	Chytridiomycetes	NA
ASV_64	Bin13	0.00462191	Eukaryota	Opisthokonta	Fungi	Chytridiomycota	Chytridiomycotina	Chytridiomycetes	Rhyzophidiales_X
ASV_76	Bin13	0.00330082	Eukaryota	Opisthokonta	Fungi	Chytridiomycota	Chytridiomycotina	Chytridiomycetes	Rhyzophidiales_X
ASV_70	Bin13	0.00297407	Eukaryota	Opisthokonta	Fungi	Chytridiomycota	Chytridiomycotina	Chytridiomycetes	NA
ASV_325	Bin13	0.00283919	Eukaryota	Opisthokonta	Fungi	Chytridiomycota	Chytridiomycotina	Chytridiomycetes	Rhyzophidiales_X
ASV_92	Bin13	0.0019315	Eukaryota	Opisthokonta	Fungi	Chytridiomycota	Chytridiomycotina	Chytridiomycetes	Rhyzophidiales_X
ASV_98	Bin13	0.00182985	Eukaryota	Opisthokonta	Fungi	Chytridiomycota	Chytridiomycotina	Chytridiomycetes	Rhyzophidiales_X
ASV_330	Bin13	0.00143085	Eukaryota	Opisthokonta	Fungi	Chytridiomycota	Chytridiomycotina	Chytridiomycetes	Rhyzophidiales_X
ASV_133	Bin13	0.00126034	Eukaryota	Opisthokonta	Fungi	Chytridiomycota	Chytridiomycotina	Chytridiomycetes	Rhyzophidiales_X
ASV_139	Bin13	0.00106737	Eukaryota	Opisthokonta	Fungi	Chytridiomycota	Chytridiomycotina	Chytridiomycetes	Rhyzophidiales_X
ASV_155	Bin13	0.000886336	Eukaryota	Opisthokonta	Fungi	Chytridiomycota	Chytridiomycotina	Chytridiomycetes	Rhyzophidiales_X
ASV_159	Bin13	0.000819688	Eukaryota	Opisthokonta	Fungi	Chytridiomycota	Chytridiomycotina	Chytridiomycetes	Rhyzophidiales_X
ASV_426	Bin13	0.000814688	Eukaryota	Opisthokonta	Fungi	Chytridiomycota	Chytridiomycotina	Chytridiomycetes	Rhyzophidiales_X
ASV_163	Bin13	0.000795554	Eukaryota	Opisthokonta	Fungi	Chytridiomycota	Chytridiomycotina	Chytridiomycetes	Rhyzophidiales_X
ASV_552	Bin13	0.000725252	Eukaryota	Opisthokonta	Fungi	Chytridiomycota	Chytridiomycotina	Chytridiomycetes	Rhyzophidiales_X
ASV_170	Bin13	0.000587933	Eukaryota	Opisthokonta	Fungi	Chytridiomycota	Chytridiomycotina	Chytridiomycetes	NA
ASV_198	Bin13	0.000568777	Eukaryota	Opisthokonta	Fungi	Chytridiomycota	Chytridiomycotina	Chytridiomycetes	Rhyzophidiales_X
ASV_209	Bin13	0.000419121	Eukaryota	Opisthokonta	Fungi	Chytridiomycota	Chytridiomycotina	Chytridiomycetes	Rhyzophidiales_X
ASV_873	Bin13	0.000359397	Eukaryota	Opisthokonta	Fungi	Chytridiomycota	Chytridiomycotina	Chytridiomycetes	Rhyzophidiales_X
ASV_232	Bin13	0.000346572	Eukaryota	Opisthokonta	Fungi	Chytridiomycota	Chytridiomycotina	Chytridiomycetes	NA
ASV_228	Bin13	0.000339131	Eukaryota	Opisthokonta	Fungi	Chytridiomycota	Chytridiomycotina	Chytridiomycetes	NA
ASV_231	Bin13	0.000338556	Eukaryota	Opisthokonta	Fungi	Chytridiomycota	Chytridiomycotina	Chytridiomycetes	Rhyzophidiales_X
ASV_336	Bin13	0.000231467	Eukaryota	Opisthokonta	Fungi	Chytridiomycota	Chytridiomycotina	Chytridiomycetes	Rhyzophidiales_X
ASV_315	Bin13	0.000204206	Eukaryota	Opisthokonta	Fungi	Chytridiomycota	Chytridiomycotina	NA	NA
ASV_880	Bin13	0.000201375	Eukaryota	Opisthokonta	Fungi	Chytridiomycota	Chytridiomycotina	Chytridiomycetes	Rhyzophidiales_X
ASV_361	Bin13	0.000158663	Eukaryota	Opisthokonta	Fungi	Chytridiomycota	Chytridiomycotina	Chytridiomycetes	Rhyzophidiales_X
ASV_1074	Bin13	0.000149277	Eukaryota	Opisthokonta	Fungi	Chytridiomycota	Chytridiomycotina	Chytridiomycetes	Rhyzophidiales_X
ASV_396	Bin13	0.000113203	Eukaryota	Opisthokonta	Fungi	Chytridiomycota	Chytridiomycotina	Chytridiomycetes	Rhyzophidiales_X
ASV_487	Bin13	8.8994e-05	Eukaryota	Opisthokonta	Fungi	Chytridiomycota	Chytridiomycotina	Chytridiomycetes	Rhyzophidiales_X
ASV_533	Bin13	5.72952e-05	Eukaryota	Opisthokonta	Fungi	Chytridiomycota	Chytridiomycotina	Chytridiomycetes	Rhyzophidiales_X
ASV_509	Bin13	5.16075e-05	Eukaryota	Opisthokonta	Fungi	Chytridiomycota	Chytridiomycotina	Chytridiomycetes	Rhyzophidiales_X
ASV_560	Bin13	5.1322e-05	Eukaryota	Opisthokonta	Fungi	Chytridiomycota	Chytridiomycotina	Chytridiomycetes	Rhyzophidiales_X
ASV_673	Bin13	4.98346e-05	Eukaryota	Opisthokonta	Fungi	Chytridiomycota	Chytridiomycotina	Chytridiomycetes	Rhyzophidiales_X
ASV_635	Bin13	4.96778e-05	Eukaryota	Opisthokonta	Fungi	Chytridiomycota	Chytridiomycotina	Chytridiomycetes	Rhyzophidiales_X
ASV_256	Bin13	4.93118e-05	Eukaryota	Opisthokonta	Fungi	Blastocladiomycota	Blastocladiomycotina	Blastocladiomycetes	NA
ASV_577	Bin13	4.87057e-05	Eukaryota	Opisthokonta	Fungi	Chytridiomycota	Chytridiomycotina	Chytridiomycetes	NA
ASV_697	Bin13	4.35027e-05	Eukaryota	Opisthokonta	Fungi	Chytridiomycota	Chytridiomycotina	Chytridiomycetes	Rhyzophidiales_X
ASV_617	Bin13	4.08918e-05	Eukaryota	Opisthokonta	Fungi	Chytridiomycota	Chytridiomycotina	Chytridiomycetes	Rhyzophidiales_X
ASV_725	Bin13	3.93419e-05	Eukaryota	Opisthokonta	Fungi	Chytridiomycota	Chytridiomycotina	Chytridiomycetes	Rhyzophidiales_X
ASV_719	Bin13	3.1367e-05	Eukaryota	Opisthokonta	Fungi	Chytridiomycota	Chytridiomycotina	Chytridiomycetes	Rhyzophidiales_X
ASV_757	Bin13	2.51182e-05	Eukaryota	Opisthokonta	NA	NA	NA	NA	NA
ASV_892	Bin13	2.05337e-05	Eukaryota	Opisthokonta	Fungi	Chytridiomycota	Chytridiomycotina	Chytridiomycetes	Rhyzophidiales_X
ASV_909	Bin13	1.96342e-05	Eukaryota	Opisthokonta	Fungi	Chytridiomycota	Chytridiomycotina	Chytridiomycetes	Rhyzophidiales_X
ASV_1006	Bin13	1.71903e-05	Eukaryota	Opisthokonta	Fungi	Chytridiomycota	Chytridiomycotina	Chytridiomycetes	Rhyzophidiales_X
ASV_1255	Bin13	1.20635e-05	Eukaryota	Opisthokonta	Fungi	Chytridiomycota	Chytridiomycotina	Chytridiomycetes	NA
ASV_1383	Bin13	9.33552e-06	Eukaryota	Opisthokonta	Fungi	Chytridiomycota	Chytridiomycotina	Chytridiomycetes	Rhyzophidiales_X
ASV_1812	Bin13	4.78847e-06	Eukaryota	Opisthokonta	Fungi	Chytridiomycota	Chytridiomycotina	Chytridiomycetes	NA
ASV_2124	Bin13	4.69201e-06	Eukaryota	Opisthokonta	Fungi	Chytridiomycota	Chytridiomycotina	Chytridiomycetes	NA
ASV_1864	Bin13	4.35653e-06	Eukaryota	Opisthokonta	Fungi	Chytridiomycota	Chytridiomycotina	Chytridiomycetes	NA
ASV_387	Bin14	0.00105275	Eukaryota	NA	NA	NA	NA	NA	NA	uncultured eukaryote	429	429	0.95	2e-115	0.903	ON754299.1
ASV_498	Bin14	0.000666215	Eukaryota	NA	NA	NA	NA	NA	NA	uncultured eukaryote	429	429	0.95	2e-115	0.903	ON754299.1
ASV_551	Bin14	0.000511248	Eukaryota	Opisthokonta	NA	NA	NA	NA	NA	uncultured Cryptomycota	556	556	1	7e-154	0.9594	MZ923236.1
ASV_243	Bin14	0.000353172	Eukaryota	NA	NA	NA	NA	NA	NA
ASV_412	Bin14	0.000119954	Eukaryota	Opisthokonta	Fungi	NA	NA	NA	NA
ASV_425	Bin14	0.000108234	Eukaryota	Opisthokonta	NA	NA	NA	NA	NA
ASV_341	Bin14	4.63042e-05	Eukaryota	Opisthokonta	NA	NA	NA	NA	NA
ASV_877	Bin14	3.35529e-05	Eukaryota	Opisthokonta	NA	NA	NA	NA	NA
ASV_546	Bin14	2.78797e-05	Eukaryota	Opisthokonta	NA	NA	NA	NA	NA
ASV_1236	Bin14	1.2549e-05	Eukaryota	Opisthokonta	NA	NA	NA	NA	NA
ASV_1235	Bin14	1.22472e-05	Eukaryota	Opisthokonta	NA	NA	NA	NA	NA
ASV_1042	Bin14	1.08484e-05	Eukaryota	NA	NA	NA	NA	NA	NA
ASV_1508	Bin14	8.88516e-06	Eukaryota	NA	NA	NA	NA	NA	NA
ASV_1141	Bin14	8.23818e-06	Eukaryota	NA	NA	NA	NA	NA	NA
ASV_1391	Bin14	5.90471e-06	Eukaryota	Opisthokonta	NA	NA	NA	NA	NA
ASV_1414	Bin14	5.57342e-06	Eukaryota	NA	NA	NA	NA	NA	NA
ASV_1334	Bin14	5.4321e-06	Eukaryota	NA	NA	NA	NA	NA	NA
ASV_309	Bin15	0.00236992	Eukaryota	Alveolata	Ciliophora	Spirotrichea	Hypotrichia	Oxytrichidae	Oxytrichidae_X	Paraholosticha muscicola	627	627	1	6e-175	0.9971	KT003281.1
ASV_127	Bin15	0.00120072	Eukaryota	Alveolata	Ciliophora	Spirotrichea	Hypotrichia	Oxytrichidae	NA	Paraholosticha muscicola	625	625	1	2e-174	0.9971	KT003281.1
ASV_165	Bin15	0.000788649	Eukaryota	Alveolata	Ciliophora	Spirotrichea	Hypotrichia	Oxytrichidae	Oxytrichidae_X	Paraholosticha muscicola	630	630	1	4e-176	1	KT003281.1
ASV_844	Bin15	0.00031244	Eukaryota	Alveolata	Ciliophora	Litostomatea	Litostomatea_X	Litostomatea_XX	Litostomatea_XXX
ASV_817	Bin15	0.000292	Eukaryota	Alveolata	Ciliophora	Litostomatea	Litostomatea_X	Litostomatea_XX	Litostomatea_XXX
ASV_345	Bin15	0.000161272	Eukaryota	Alveolata	Ciliophora	Litostomatea	Litostomatea_X	Litostomatea_XX	Litostomatea_XXX
ASV_350	Bin15	0.000140458	Eukaryota	Alveolata	Ciliophora	Oligohymenophorea	Scuticociliatia_1	Pseudocohnilembidae	Pseudocohnilembus
ASV_458	Bin15	9.8823e-05	Eukaryota	Alveolata	Ciliophora	Litostomatea	Litostomatea_X	Litostomatea_XX	Litostomatea_XXX
ASV_121	Bin15	7.59783e-05	Eukaryota	Alveolata	Ciliophora	Oligohymenophorea	Peniculia	Frontoniidae_2	Frontoniidae_2_X
ASV_346	Bin15	6.45413e-05	Eukaryota	Alveolata	Ciliophora	Oligohymenophorea	Peritrichia_2	NA	NA
ASV_792	Bin15	2.42748e-05	Eukaryota	Alveolata	Ciliophora	Oligohymenophorea	Peritrichia_2	NA	NA
ASV_835	Bin15	2.34581e-05	Eukaryota	Alveolata	Ciliophora	Litostomatea	Haptoria_5	Pleurostomatida	NA
ASV_943	Bin15	2.31078e-05	Eukaryota	Alveolata	Ciliophora	NA	NA	NA	NA
ASV_912	Bin15	2.23656e-05	Eukaryota	Alveolata	Ciliophora	CONThreeP	CONThreeP_X	Urotrichidae	Urotricha
ASV_605	Bin15	2.15754e-05	Eukaryota	Alveolata	Ciliophora	Oligohymenophorea	Peniculia	Frontoniidae_2	Frontoniidae_2_X
ASV_1047	Bin15	1.66176e-05	Eukaryota	Alveolata	Ciliophora	Oligohymenophorea	Scuticociliatia_1	Philasterida	NA
ASV_1245	Bin15	8.56055e-06	Eukaryota	Alveolata	Ciliophora	Oligohymenophorea	Scuticociliatia_1	NA	NA
ASV_1912	Bin15	4.29937e-06	Eukaryota	Alveolata	Ciliophora	NA	NA	NA	NA
ASV_1669	Bin15	3.13546e-06	Eukaryota	Alveolata	Ciliophora	Oligohymenophorea	Scuticociliatia_1	NA	NA
ASV_162	Bin16	0.00689806	Eukaryota	Rhizaria	Cercozoa	Filosa-Sarcomonadea	Glissomonadida	Sandonidae	Sandona	Cercozoa sp. WA60ap124at20LS	619	619	0.99	1e-172	0.9804	EU709147.1
ASV_31	Bin16	0.00545181	Eukaryota	Rhizaria	Cercozoa	Filosa-Sarcomonadea	Glissomonadida	Sandonidae	Sandona	Cercozoa sp. WA60ap124at20LS	614	614	1	5e-171	0.9777	EU709147.1
ASV_42	Bin16	0.0053239	Eukaryota	Rhizaria	Cercozoa	Filosa-Sarcomonadea	Glissomonadida	Sandonidae	Sandona	Cercozoa sp. WA60ap124at20LS	619	619	1	1e-172	0.9804	EU709147.1
ASV_1273	Bin16	0.000177867	Eukaryota	Rhizaria	Cercozoa	Filosa-Sarcomonadea	Glissomonadida	Sandonidae	NA
ASV_294	Bin16	0.000144048	Eukaryota	Rhizaria	Cercozoa	Filosa-Sarcomonadea	Glissomonadida	Sandonidae	Sandona
ASV_1424	Bin16	0.00013244	Eukaryota	Rhizaria	Cercozoa	Filosa-Sarcomonadea	Glissomonadida	Sandonidae	NA
ASV_265	Bin16	0.000115474	Eukaryota	Rhizaria	Cercozoa	Filosa-Sarcomonadea	Glissomonadida	Sandonidae	Sandona
ASV_375	Bin16	9.36431e-05	Eukaryota	Rhizaria	Cercozoa	Filosa-Sarcomonadea	Glissomonadida	Sandonidae	NA
ASV_419	Bin16	9.20439e-05	Eukaryota	Rhizaria	Cercozoa	Filosa-Sarcomonadea	Glissomonadida	Sandonidae	Sandona
ASV_1480	Bin16	9.0151e-05	Eukaryota	Rhizaria	Cercozoa	Filosa-Sarcomonadea	Glissomonadida	Sandonidae	NA
ASV_317	Bin16	7.73424e-05	Eukaryota	Rhizaria	Cercozoa	Filosa-Sarcomonadea	Glissomonadida	Sandonidae	NA
ASV_1548	Bin16	7.61888e-05	Eukaryota	Rhizaria	Cercozoa	Filosa-Sarcomonadea	Glissomonadida	Sandonidae	NA
ASV_409	Bin16	7.14806e-05	Eukaryota	Rhizaria	Cercozoa	Filosa-Sarcomonadea	Glissomonadida	Sandonidae	NA
ASV_574	Bin16	4.27651e-05	Eukaryota	Rhizaria	Cercozoa	Filosa-Sarcomonadea	Glissomonadida	Sandonidae	NA
ASV_398	Bin16	3.71068e-05	Eukaryota	Rhizaria	Cercozoa	Filosa-Sarcomonadea	Glissomonadida	Sandonidae	NA
ASV_542	Bin16	3.30394e-05	Eukaryota	Rhizaria	Cercozoa	Filosa-Sarcomonadea	Glissomonadida	Sandonidae	Sandona
ASV_568	Bin16	2.64445e-05	Eukaryota	Rhizaria	Cercozoa	Filosa-Sarcomonadea	Glissomonadida	Sandonidae	NA
ASV_945	Bin16	2.24815e-05	Eukaryota	Rhizaria	Cercozoa	Filosa-Sarcomonadea	Glissomonadida	Sandonidae	NA
ASV_1815	Bin16	4.7395e-06	Eukaryota	Rhizaria	Cercozoa	Filosa-Sarcomonadea	Glissomonadida	Sandonidae	Sandona
ASV_102	Bin17	0.00888807	Eukaryota	Rhizaria	Cercozoa	Filosa-Sarcomonadea	Glissomonadida	Sandonidae	Sandonidae_X	uncultured Cercozoa	632	632	0.99	1e-176	0.9887	AJ867634.1
ASV_311	Bin17	0.00363184	Eukaryota	Rhizaria	Cercozoa	Filosa-Sarcomonadea	Glissomonadida	Sandonidae	NA	uncultured eukaryote	505	505	0.99	3e-138	0.9242	KM870704.1
ASV_136	Bin17	0.00223422	Eukaryota	Rhizaria	Cercozoa	Filosa-Sarcomonadea	Glissomonadida	Sandonidae	Sandonidae_X	uncultured Cercozoa	627	627	1	6e-175	0.9859	AJ867634.1
ASV_91	Bin17	0.00162275	Eukaryota	Rhizaria	Cercozoa	Filosa-Sarcomonadea	Glissomonadida	Sandonidae	NA
ASV_169	Bin17	0.00135894	Eukaryota	Rhizaria	Cercozoa	Filosa-Sarcomonadea	Glissomonadida	Sandonidae	Sandonidae_X
ASV_115	Bin17	0.00116896	Eukaryota	Rhizaria	Cercozoa	Filosa-Sarcomonadea	Glissomonadida	Sandonidae	NA
ASV_653	Bin17	0.000628643	Eukaryota	Rhizaria	Cercozoa	Filosa-Sarcomonadea	Glissomonadida	Sandonidae	NA
ASV_971	Bin17	0.000321277	Eukaryota	Rhizaria	Cercozoa	Filosa-Sarcomonadea	Glissomonadida	Sandonidae	NA
ASV_1093	Bin17	0.000265529	Eukaryota	Rhizaria	Cercozoa	Filosa-Sarcomonadea	Glissomonadida	Sandonidae	NA
ASV_306	Bin17	0.000227388	Eukaryota	Rhizaria	Cercozoa	Filosa-Sarcomonadea	Glissomonadida	Sandonidae	NA
ASV_1201	Bin17	0.000210028	Eukaryota	Rhizaria	Cercozoa	Filosa-Sarcomonadea	Glissomonadida	Sandonidae	NA
ASV_393	Bin17	0.000136199	Eukaryota	Rhizaria	Cercozoa	Filosa-Sarcomonadea	Glissomonadida	Sandonidae	Sandonidae_X
ASV_418	Bin17	0.000134854	Eukaryota	Rhizaria	Cercozoa	Filosa-Sarcomonadea	Glissomonadida	Sandonidae	NA
ASV_460	Bin17	0.000110915	Eukaryota	Rhizaria	Cercozoa	NA	NA	NA	NA
ASV_564	Bin17	7.02154e-05	Eukaryota	Rhizaria	Cercozoa	Filosa-Sarcomonadea	Glissomonadida	Sandonidae	NA
ASV_618	Bin17	5.5357e-05	Eukaryota	Rhizaria	Cercozoa	Filosa-Sarcomonadea	Glissomonadida	Allapsidae	Allapsidae_X
ASV_654	Bin17	5.40683e-05	Eukaryota	Rhizaria	Cercozoa	Filosa-Sarcomonadea	Glissomonadida	Sandonidae	NA
ASV_1579	Bin17	5.31031e-05	Eukaryota	Rhizaria	Cercozoa	Filosa-Sarcomonadea	Glissomonadida	Sandonidae	NA
ASV_631	Bin17	5.17497e-05	Eukaryota	Rhizaria	Cercozoa	Filosa-Sarcomonadea	Glissomonadida	Sandonidae	NA
ASV_559	Bin17	5.12206e-05	Eukaryota	Rhizaria	Cercozoa	Filosa-Sarcomonadea	Glissomonadida	Sandonidae	NA
ASV_585	Bin17	4.20806e-05	Eukaryota	Rhizaria	Cercozoa	Filosa-Sarcomonadea	Glissomonadida	Sandonidae	NA
ASV_643	Bin17	3.43507e-05	Eukaryota	Rhizaria	Cercozoa	Filosa-Sarcomonadea	Glissomonadida	Sandonidae	NA
ASV_773	Bin17	3.35964e-05	Eukaryota	Rhizaria	Cercozoa	Filosa-Sarcomonadea	Glissomonadida	Sandonidae	NA
ASV_782	Bin17	2.79324e-05	Eukaryota	Rhizaria	Cercozoa	Filosa-Sarcomonadea	Glissomonadida	Sandonidae	NA
ASV_900	Bin17	1.4281e-05	Eukaryota	Rhizaria	Cercozoa	Filosa-Sarcomonadea	Glissomonadida	Sandonidae	NA
ASV_1178	Bin17	1.10109e-05	Eukaryota	Rhizaria	Cercozoa	Filosa-Sarcomonadea	Glissomonadida	Sandonidae	NA
ASV_1146	Bin17	9.20205e-06	Eukaryota	Rhizaria	Cercozoa	Filosa-Sarcomonadea	Glissomonadida	Sandonidae	Sandonidae_X
ASV_1549	Bin17	7.39122e-06	Eukaryota	Rhizaria	Cercozoa	Filosa-Sarcomonadea	Glissomonadida	Sandonidae	NA
ASV_1578	Bin17	6.65276e-06	Eukaryota	Rhizaria	Cercozoa	Filosa-Sarcomonadea	Glissomonadida	Sandonidae	NA
ASV_1612	Bin17	5.7512e-06	Eukaryota	Rhizaria	Cercozoa	Filosa-Sarcomonadea	Glissomonadida	Sandonidae	NA
ASV_1581	Bin17	5.28017e-06	Eukaryota	Rhizaria	Cercozoa	Filosa-Sarcomonadea	Glissomonadida	Sandonidae	NA
ASV_1813	Bin17	4.8956e-06	Eukaryota	Rhizaria	Cercozoa	NA	NA	NA	NA
ASV_1913	Bin17	4.72612e-06	Eukaryota	Rhizaria	Cercozoa	Filosa-Sarcomonadea	Glissomonadida	Sandonidae	NA
ASV_1811	Bin17	4.71055e-06	Eukaryota	Rhizaria	Cercozoa	Filosa-Sarcomonadea	Glissomonadida	Sandonidae	NA
ASV_472	Bin18	0.0010985	Eukaryota	Rhizaria	Cercozoa	Filosa-Thecofilosea	Ventricleftida	Ventricleftida_X	Ventricleftida_XX	uncultured Cercozoa	645	645	0.99	2e-180	0.9944	KM067419.1
ASV_217	Bin18	0.00076942	Eukaryota	Rhizaria	Cercozoa	Filosa-Thecofilosea	Ventricleftida	Ventricleftida_X	Ventricleftida_XX	uncultured Cercozoa	645	645	1	2e-180	0.9944	KM067419.1
ASV_238	Bin18	0.000655888	Eukaryota	Rhizaria	Cercozoa	Filosa-Imbricatea	Thaumatomonadida	Thaumatomonadidae	Reckertia	uncultured marine eukaryote	643	643	1	6e-180	0.9944	KC771165.1
ASV_301	Bin18	0.000384118	Eukaryota	Rhizaria	Cercozoa	Filosa-Imbricatea	Thaumatomonadida	Thaumatomonadidae	Reckertia
ASV_326	Bin18	0.000352594	Eukaryota	Rhizaria	Cercozoa	Filosa-Thecofilosea	Ventricleftida	Ventricleftida_X	Ventricleftida_XX
ASV_869	Bin18	0.00030294	Eukaryota	Rhizaria	Cercozoa	Filosa-Thecofilosea	Ventricleftida	Ventricleftida_X	Ventricleftida_XX
ASV_452	Bin18	0.000212502	Eukaryota	Rhizaria	Cercozoa	Filosa-Thecofilosea	Ventricleftida	Ventricleftida_X	Ventricleftida_XX
ASV_521	Bin18	0.000155785	Eukaryota	Rhizaria	Cercozoa	Filosa-Thecofilosea	Ventricleftida	Ventricleftida_X	Ventricleftida_XX
ASV_641	Bin18	3.54923e-05	Eukaryota	Rhizaria	Cercozoa	Filosa-Thecofilosea	Cryomonadida	Cryothecomonas-lineage	Cryothecomonas
ASV_923	Bin18	1.72161e-05	Eukaryota	Rhizaria	Cercozoa	Filosa-Thecofilosea	Filosa-Thecofilosea_X	Filosa-Thecofilosea_XX	Filosa-Thecofilosea_XXX
ASV_1222	Bin18	7.7898e-06	Eukaryota	Rhizaria	Cercozoa	Filosa-Thecofilosea	Filosa-Thecofilosea_X	Mataza-lineage	Mataza-lineage_X
ASV_2206	Bin18	4.76232e-06	Eukaryota	Rhizaria	Cercozoa	Filosa-Thecofilosea	Ventricleftida	Ventricleftida_X	Ventricleftida_XX
ASV_145	Bin19	0.000698711	Eukaryota	NA	NA	NA	NA	NA	NA	Xiphocephalus ellisi	254	254	1	1e-62	0.8105	FJ459762.1
ASV_239	Bin19	0.000268717	Eukaryota	NA	NA	NA	NA	NA	NA	Xiphocephalus ellisi	248	248	0.98	5e-61	0.8101	FJ459762.1
ASV_377	Bin19	0.000146378	Eukaryota	Alveolata	Apicomplexa	Colpodellidea	Colpodellida	Alphamonaceae	Aphamonas	uncultured freshwater eukaryote	582	582	1	1e-161	0.971	AB721048.1
ASV_462	Bin19	9.9024e-05	Eukaryota	Stramenopiles	Sagenista	Labyrinthulomycetes	Thraustochytriales	Thraustochytriaceae	Amphifilidae
ASV_469	Bin19	8.94058e-05	Eukaryota	Alveolata	Apicomplexa	Colpodellidea	Colpodellida	Alphamonaceae	Aphamonas
ASV_526	Bin19	7.24081e-05	Eukaryota	Stramenopiles	Sagenista	Labyrinthulomycetes	Thraustochytriales	Thraustochytriaceae	Amphifilidae
ASV_379	Bin19	6.80737e-05	Eukaryota	Alveolata	Apicomplexa	Colpodellidea	Colpodellida	Alphamonaceae	Aphamonas
ASV_525	Bin19	6.77098e-05	Eukaryota	Alveolata	Apicomplexa	Colpodellidea	Colpodellida	Colpodellaceae	Colpodellidae2
ASV_666	Bin19	4.82137e-05	Eukaryota	Stramenopiles	Sagenista	Labyrinthulomycetes	Thraustochytriales	Thraustochytriaceae	Amphifilidae
ASV_565	Bin19	3.9312e-05	Eukaryota	Alveolata	Apicomplexa	Colpodellidea	Colpodellida	Colpodellaceae	Colpodellidae2
ASV_711	Bin19	3.61347e-05	Eukaryota	Alveolata	Perkinsea	Perkinsida	Perkinsida_X	Perkinsida_XX	Perkinsida_XXX
ASV_494	Bin19	3.46039e-05	Eukaryota	Alveolata	Apicomplexa	Colpodellidea	Colpodellida	Alphamonaceae	Aphamonas
ASV_1192	Bin19	1.41257e-05	Eukaryota	Stramenopiles	Sagenista	Labyrinthulomycetes	Thraustochytriales	Thraustochytriaceae	Amphifilidae
ASV_879	Bin19	1.08537e-05	Eukaryota	Alveolata	Apicomplexa	Colpodellidea	Colpodellida	Colpodellaceae	Colpodellidae2
ASV_1108	Bin19	8.20506e-06	Eukaryota	Alveolata	Dinoflagellata	Syndiniales	Dino-Group-I	Dino-Group-I-Clade-1	Dino-Group-I-Clade-1_X
